# Supplementary material for: Dengue virus dominates lipid metabolism modulations in Wolbachia-coinfected Aedes aegypti
Source: Commun Biol. 2020 Sep 18;3:518. doi: 10.1038/s42003-020-01254-z (PMC7501868; doi:10.1038/s42003-020-01254-z)
Supplement: Supplementary file 3 — Supplementary Data 1 [file 42003_2020_1254_MOESM3_ESM.xlsx]

## Sheet: Sheet1
Supplementary Data 1. Lipids significantly modulated by DENV3 infection.
The following information is provided for each feature: m/z_Avg, average mass to charge ratio detected (averaged between the six biological replicate pools); Monoisotopic mass; RT(Min), average retention time in minutes detected for each metabolite (averaged between the six biological replicate pools); Adduct, protonated sodium and ammonium adduct molecular ions, [M+H]+, [M+Na]+, [M+NH4]+ account…
Average m/z	Monoisotopic mass	RT(min)	Adduct	Compound ID	Metabolite class	Compound name	MSI Level	Number of alternate IDs	Formula	Mode	PPM error	BH adj p-value	Fold change (log2)	Standard error
MSI Level 2
908.862	890.83	22.1	[M+NH4]+	HMDB0064478	Glycerolipid	TG(54:0)	2	0	C57H110O6	+	2	0.0356907	0.776958	0.159698
850.543	849.537	7.85	[M+H]+	N/A	Glycerophospholipid	Amadori-PE(32:2)	2	0	C43H80NO13P	+	0.74359	3.08783e-05	4.85543	0.182646
852.559	851.552	8.93	[M+H]+	N/A	Glycerophospholipid	Amadori-PE(32:1)	2	0	C43H82NO13P	+	0.476754	0.000100261	4.83067	0.260946
876.559	875.552	8.11	[M+H]+	N/A	Glycerophospholipid	Amadori-PE(34:3)	2	0	C45H82NO13 P	+	0.765348	0.000123311	5.07354	0.269528
878.575	877.568	9.17	[M+H]+	N/A	Glycerophospholipid	Amadori-PE(34:2)	2	0	C45H84NO13 P	+	0.290595	9.56377e-05	4.9489	0.26343
880.591	879.584	10.27	[M+H]+	N/A	Glycerophospholipid	Amadori-PE(34:1)	2	0	C45H86NO13 P	+	0.385096	0.000426505	4.93364	0.331951
902.574	901.568	8.45	[M+H]+	N/A	Glycerophospholipid	Amadori-PE(36:4)	2	0	C47H84NO13P	+	1.47724	0.000103497	4.74462	0.297941
904.59	903.584	9.35	[M+H]+	N/A	Glycerophospholipid	Amadori-PE(36:3)	2	0	C47H86NO13P	+	0.881912	0.000117809	5.19179	0.290682
906.606	905.599	10.46	[M+H]+	N/A	Glycerophospholipid	Amadori-PE(36:2)	2	0	C47H88NO13P	+	0.623424	6.50407e-06	5.0604	0.286759
926.575	925.568	8.34	[M+H]+	N/A	Glycerophospholipid	Amadori-PE(38:6)	2	0	C49H84NO13P	+	0.512856	4.20435e-06	4.47787	0.236079
MSI Level 3
759.222	741.188	14.38	[M+NH4]+	HMDB0038822	Flavinoid	Malvidin 3-(6-malonylglucoside) 5-glucoside	3	3	C32H37O20	+	0	3.44695e-07	2.88129	0.0968447
880.767	862.741	10.24	[M+NH4]+	HMDB0048390	Glycerolipid	TG(54:7)	3	0	C57H98O5	+	10	0.023009	2.86304	0.444203
881.772	880.752	10.2458	[M+H]+	HMDB0045086	Glycerolipid	TG(54:5)	3	0	C57H100O6	+	15	0.023009	2.69632	0.436899
909.772	886.799	10.14	[M+Na]+	HMDB0042489	Glycerolipid	TG(54:2)	3	0	C57H106O6	+	18	0.000171882	4.88234	0.275171
910.778	892.752	10.14	[M+NH4]+	HMDB0050887	Glycerolipid	TG(55:6)	3	0	C58H100O6	+	9	0.000193115	4.86594	0.269781
912.787	894.768	10.14	[M+NH4]+	HMDB0050892	Glycerolipid	TG(55:5)	3	0	C58H102O6	+	16	0.000197619	4.83365	0.286646
551.327	1628.98	11.85	[M+2H+Na]3+	HMDB0011886	Glycerophospholipid	Ganglioside GM1 (d18:0/24:1(15Z))	3	9	C80H144N2O31	+	2	0.00125897	1.12183	0.131994
608.393	607.385	11.85	[M+H]+	ECMDB23446	Glycerophospholipid	PE(25:0)	3	0	C30H58NO9P	+	2	7.2456e-05	0.962544	0.0661722
664.456	664.418	11.85	[M+H]+	LMGP03030001	Glycerophospholipid	PHODA-PE	3	5	C33H63NO10P	+	2	0.000748094	0.73622	0.0906177
665.459	682.457	11.83	[M+H-H2O]+	HMDB0115146	Glycerophospholipid	PA(35:4)	3	5	C38H67O8P	+	7	0.000215334	0.849	0.0888745
793.555	775.515	7.99	[M+NH4]+	HMDB0007925	Glycerophospholipid	PC(36:7)	3	0	C44H74NO8P	+	8	0.0229348	0.439068	0.0884582
820.582	819.578	9.41	[M+H]+	HMDB0009659	Glycerophospholipid	PE(42:6)	3	2	C47H82NO8P	+	4	0.00571669	1.60833	0.248144
877.562	859.536	8.14	[M+NH4]+	HMDB0112853	Glycerophospholipid	PS(42:8)	3	0	C48H78NO10P	+	9	0.000147781	4.92215	0.264566
880.582	857.593	9.1	[M+Na]+	HMDB0008736	Glycerophospholipid	PC(42:8)	3	0	C50H84NO8P	+	1	6.8889e-05	4.68915	0.255844
552.3305748*	551.322	11.85	[M+H]+	LMGP20020030	Glycerophospholipid	POV-PE	3	2	C26H50NO9P	+	2	0.00125897	0.993328	0.127648
511.2416773*	488.262	13.02	[M+Na]+	HMDB0038732	HMDB0000579	alpha-Ionol O-[arabinosyl-(1->6)-glucoside]	3	2	C24H40O10	+	19	0.00210895	1.33342	0.122022
684.202	666.18	12.96	[M+NH4]+	HMDB0039088	Not known	Sudachiin c	3	4	C30H34O17	+	17	5.21397e-05	1.61675	0.0876169
758.221	757.219	14.38	[M+H]+	HMDB0037988	Phenylpropanoids and polyketides	Cyanidin 3-(2g-glucosylrutinoside)	3	2	C33H41O20	+	7	3.44695e-07	2.86368	0.0918098
760.22	742.196	14.38	[M+NH4]+	HMDB0041412	Phenylpropanoids and polyketides	Quercetin 3-(2gal-apiosylrobinobioside)	3	0	C32H38O20	+	12	3.44695e-07	2.89394	0.0958775
833.24	833.235	15.75	[M+H]+	LMPK12113319	Phenylpropanoids and polyketides	Limocitrol 3-[alpha-L-arabinopyranosyl-(1->3)[galactosyl-(1->6)]-galactoside]	3	0	C35H44O23	+	1	4.79405e-06	3.53672	0.189755
834.239	816.205	15.75	[M+NH4]+	HMDB0125922	Phenylpropanoids and polyketides	5,13-bis(3-hydroxyphenyl)-18-[3,5,7-trihydroxy-2-(3-hydroxyphenyl)-3,4-dihydro-2H-1-benzopyran-4-yl]-4,12,14-trioxapentacyclo[11.7.1.0²,¹¹.0³,⁸.0¹⁵,²⁰]henicosa-2(11),3(8),9,15(20),16,18-hexaene-6,9,17,19,21-pentol	3	0	C38H40O20	+	7	4.20435e-06	3.59743	0.192287
495.264	494.252	11.85	[M+H]+	HMDB0033655	Plant prenol lipid	7,11-bisdeacetylvaltrate 7-(3-methylpentanoate) 11-(3-hydroxy-3-methylbutanoate)	3	4	C26H38O9	+	11	0.00160192	0.887309	0.123605
663.453	662.439	11.85	[M+H]+	HMDB0038349	Plant steroid	Goyaglycoside c	3	1	C38H62O9	+	10	0.00062285	0.554282	0.0641245
666.4624758*	648.424	11.82	[M+NH4]+	HMDB38348	Plant steroid	Goyaglycoside a	3	4	C37H60O9	+	7	0.000300858	0.860856	0.0946686
685.203	685.197	12.96	[M+H]+	LMPK12112737	Polyketide	5,2',4'-Trihydroxy-3,7,5'-trimethoxyflavone 2'-galactosyl-(1->4)-glucoside	3	0	C30H36O18	+	8	5.37047e-05	1.52855	0.0896512
832.24	814.217	15.77	[M+NH4]+	HMDB0037208	Polyketide	Kaempferol 3-[2''-glucosyl-6''-acetyl-galactoside] 7-glucoside	3	0	C35H42O22	+	13	1.67016e-05	3.63496	0.207085
MSI Level 4
352.356		7.75483										0.00187019	0.678198	0.0708369
607.39		11.85										8.75436e-05	0.877644	0.0656914
686.201		12.9557										1.67016e-05	1.49502	0.0903167
879.578		9.16558										8.75436e-05	4.90814	0.260867
903.578		8.45408										5.31321e-05	4.59884	0.258225
905.594		9.42733										6.8889e-05	5.1196	0.270259
906.597		9.3775										6.44181e-05	5.0465	0.273642
907.609		10.4718										4.354e-06	4.71577	0.244462
909.863		22.0738										0.0410475	0.863738	0.177653
911.783		10.1356										0.00020881	4.8628	0.279893
1618.08		9.08108										2.26792e-05	3.55836	0.168059
