# Supplementary material for: Dengue virus dominates lipid metabolism modulations in Wolbachia-coinfected Aedes aegypti
Source: Commun Biol. 2020 Sep 18;3:518. doi: 10.1038/s42003-020-01254-z (PMC7501868; doi:10.1038/s42003-020-01254-z)
Supplement: Supplementary file 4 — Supplementary Data 2 [file 42003_2020_1254_MOESM4_ESM.xlsx]

## Sheet: Sheet1
Supplementary Data 2. Lipids significantly modulated by Wolbachia infection.
The following information is provided for each feature: m/z_Avg, average mass to charge ratio detected (averaged between the six biological replicate pools); Monoisotopic mass; RT(Min), average retention time in minutes detected for each metabolite (averaged between the six biological replicate pools); Adduct, protonated sodium and ammonium adduct molecular ions, [M+H]+, [M+Na]+, [M+NH4]+ account…
Average m/z	Monoisotopic mass	RT(min)	Adduct	Compound ID	Metabolite class	Compound name	MSI Level	Number of alternate IDs	Formula	Mode	PPM error	BH adj p-value	Fold change (log2)	Standard error
MSI Level 2
806.723	788.689	20.24	[M+NH4]+	HMDB0043256	Glycerophospholipid	TG(47:2)	2	0	C50H92O6	+	1	0.0414859	-0.366762	0.0626939
730.537	729.531	10.45	[M+H]+	HMDB0009285	Glycerophospholipid	PE(35:2)	2	0	C40H76NO8P	+	1	0.046442	-0.352429	0.0655012
764.522	763.515	8.92	[M+H]+	HMDB0009454	Glycerophospholipid	PE(38:6)	2	0	C43H74NO8P	+	0	0.0414859	-0.712495	0.12403
MSI Level 3
765.526	747.484	8.92075	[M+NH4]+	HMDB0113203	Glycerophospholipid	PE-NMe(36:7)	3	2	C42H70NO8P	+	10	0.033076	-0.392995	0.109597
793.555	775.515	7.99	[M+NH4]+	HMDB0113460	Glycerophospholipid	PE-NMe(38:7)	3	4	C44H74NO8P	+	8	0.0414859	-0.408491	0.0690652
857.739	839.721	20.19	[M+NH4]+	HMDB0004977	Sphingolipid	GlcCer(d44:1)	3	1	C50H97NO8	+	19	0.0203288	-0.462318	0.0602591
MSI Level 4
807.726		20.23										0.0414859	-0.378514	0.0667957
1618.08		9.08										0.0414859	-0.71087	0.110267
