# Supplementary material for: Dengue virus dominates lipid metabolism modulations in Wolbachia-coinfected Aedes aegypti
Source: Commun Biol. 2020 Sep 18;3:518. doi: 10.1038/s42003-020-01254-z (PMC7501868; doi:10.1038/s42003-020-01254-z)
Supplement: Supplementary file 5 — Supplementary Data 3 [file 42003_2020_1254_MOESM5_ESM.xlsx]

## Sheet: Supp Table 4
Supplementary Data 3. Lipids significantly modulated by DENV3 × Wolbachia infections.
The following information is provided for each feature: m/z_Avg, average mass to charge ratio detected (averaged between the six biological replicate pools); Monoisotopic mass; RT(Min), average retention time in minutes detected for each metabolite (averaged between the six biological replicate pools); Adduct, protonated sodium and ammonium adduct molecular ions, [M+H]+, [M+Na]+, [M+NH4]+ account…
Average m/z	Monoisotopic mass	RT(min)	Adduct	Compound ID	Metabolite class	Compound name	MSI Level	Number of Alternate IDs	Formula	Mode	PPM error	p-value	Fold change (log2)
													-/- vs -/+	+/- vs +/+	-/- vs +/-	-/- vs +/+
MSI Level 2
740.675	722.642	19.4766	[M+NH4]+	HMDB0101132	Glycerolipid	TG(42:0)	2	0	C45H86O6	+	2	0.0428	-0.0543134	-0.72904	0.055112	-0.673928
822.755	804.721	20.9858	[M+NH4]+	HMDB0042188	Glycerolipid	TG(48:1)	2	0	C51H96O6	+	1	0.0045	0.0274824	0.270526	-0.294223	-0.0236966
820.74	802.705	20.5721	[M+NH4]+	HMDB0047772	Glycerolipid	TG(48:2)	2	0	C51H94O6	+	1	0.005	0.0335779	0.296429	-0.304604	-0.00817493
818.725	800.689	19.9736	[M+NH4]+	HMDB0047932	Glycerolipid	TG(48:3)	2	0	C51H92O6	+	2	0.0128	0.0632804	0.269856	-0.24407	0.0257859
850.787	832.752	21.3923	[M+NH4]+	HMDB0042364	Glycerolipid	TG(50:1)	2	0	C53H100O6	+	1	0.005	0.0239679	0.256529	-0.286477	-0.0299483
848.772	830.736	21.0784	[M+NH4]+	HMDB0042341	Glycerolipid	TG(50:2)	2	0	C53H98O6	+	2	0.0053	0.0365732	0.324839	-0.31732	0.00751879
846.756	828.721	20.6567	[M+NH4]+	HMDB0049220	Glycerolipid	TG(50:3)	2	0	C53H96O6	+	1	0.002	0.0339888	0.298493	-0.30281	-0.00431788
844.739	826.705	20.1523	[M+NH4]+	HMDB0044877	Glycerolipid	TG(50:4)	2	0	C53H94O6	+	0	0.0254	0.0518375	0.0168175	-0.133474	-0.116656
854.728	836.689	21.1417	[M+NH4]+	HMDB0043604	Glycerolipid	TG(51:6)	2	0	C54H92O6	+	6	0.0078	-0.029064	0.488938	-0.455718	0.0332196
878.818	860.783	21.6312	[M+NH4]+	HMDB0047006	Glycerolipid	TG(52:1)	2	0	C55H104O6	+	1	0.0087	0.0114457	0.241823	-0.300838	-0.0590154
876.803	858.768	21.4388	[M+NH4]+	HMDB0049702	Glycerolipid	TG(52:2)	2	0	C55H102O6	+	2	0.0049	0.0432533	0.311814	-0.324845	-0.013031
874.786	856.752	21.1207	[M+NH4]+	HMDB0045870	Glycerolipid	TG(52:3)	2	0	C55H100O6	+	1	0.0028	0.0468967	0.311644	-0.308622	0.00302248
872.768	854.736	20.74	[M+NH4]+	HMDB0042414	Glycerolipid	TG(52:4)	2	0	C55H98O6	+	2	0.0236	0.0511887	0.196547	-0.266361	-0.0698133
904.833	886.799	21.696	[M+NH4]+	HMDB0042374	Glycerolipid	TG(54:2)	2	0	C57H106O6	+	0	0.0155	0.0401108	0.246858	-0.339285	-0.0924271
902.817	884.783	21.4602	[M+NH4]+	HMDB0042524	Glycerolipid	TG(54:3)	2	0	C57H104O6	+	0	0.0214	0.0858043	0.314071	-0.304935	0.00913562
896.77	878.736	20.6351	[M+NH4]+	HMDB0048833	Glycerolipid	TG(54:6)	2	0	C57H98O6	+	0	0.0472	0.0696498	0.256536	-0.149336	0.1072
894.754	876.721	20.0698	[M+NH4]+	HMDB0049257	Glycerolipid	TG(54:7)	2	0	C57H96O6	+	0	0.0153	0.143445	0.265604	-0.138249	0.127355
924.797	906.768	20.9047	[M+NH4]+	HMDB0049598	Glycerolipid	TG(56:6)	2	0	C59H102O6	+	5	0.0474	0.123364	0.358476	-0.122016	0.23646
732.554	731.547	9.12217	[M+H]+	HMDB0007872	Glycerophospholipid	PC(32:1)	2	0	C40H78NO8P	+	1	0.0135	0.044895	0.257801	-0.225432	0.0323684
762.591	761.593	11.5	[M+H]+	HMDB0008034	Glycerophospholipid	PC(34:0)	2	0	C42H84NO8P	+	13	0.0038	0.161605	0.294897	-0.159618	0.135279
758.571	757.562	9.345	[M+H]+	HMDB0008133	Glycerophospholipid	PC(34:2)	2	0	C42H80NO8P	+	2	0.0039	0.0391631	0.301143	-0.278965	0.0221783
792.552	769.562	7.989	[M+Na]+	HMDB0008396	Glycerophospholipid	PC(35:3)	2	0	C43H80NO8P	+	1	0.0145	0.364328	0.545086	-0.408603	0.136484
784.585	783.578	9.55	[M+H]+	HMDB0008332	Glycerophospholipid	PC(36:3)	2	0	C44H82NO8P	+	0	0.0228	0.111876	0.26242	-0.291941	-0.0295205
716.523	715.515	9.79508	[M+H]+	HMDB0008835	Glycerophospholipid	PE(34:2)	2	0	C39H74NO8P	+	0	0.0088	0.0357527	0.209073	-0.2751	-0.0660262
742.538	741.531	10.0547	[M+H]+	HMDB0009092	Glycerophospholipid	PE(36:3)	2	0	C41H76NO8P	+	0	0.0125	0.00123821	0.166561	-0.285363	-0.118802
729.589	728.583	9.91817	[M+H]+	HMDB0012101	Sphingolipid	SM(36:2)	2	0	C41H81N2O6P	+	2	0.0335	0.485135	-0.312974	0.122741	-0.190233
757.621	756.6145	11.2305	[M+H]+	LMSP03010058	Sphingolipid	SM(38:2)	2	0	C43H85N2O6P	+	2	0.0256	0.284774	-0.594904	0.113963	-0.480941
1440.99	1422.96	17.5963	[M+NH4]+	HMDB0056416	Glycerophospholipid	CL(70:7)	3	0	C79H140O17P2	+	3	0.0331	0.430636	-0.162437	-0.210713	-0.37315
1412.95	1394.93	16.5359	[M+NH4]+	HMDB0111860	Glycerophospholipid	CL(68:7)	3	0	C77H136O17P2	+	3	0.0248	0.257394	-0.620042	-0.000150523	-0.620192
1438.97	1420.94	16.7575	[M+NH4]+	HMDB0111179	Glycerophospholipid	CL(70:8)	3	0	C79H138O17P2	+	4	0.0091	0.383273	-0.636257	-0.118215	-0.754472
1467	1448.97	17.8295	[M+NH4]+	HMDB0058962	Glycerophospholipid	CL(72:8)	3	0	C81H142O17P2	+	4	0.0252	0.457547	-0.325215	-0.276601	-0.601816
MSI Level 3
797.662	774.674	19.7727	[M+Na]+	HMDB0042338	Glycerolipid	TG(46:2)	2	0	C49H90O6	+	1	0.0112	0.0507377	0.410721	-0.340742	0.0699791
685.434	667.4	11.8723	[M+NH4]+	HMDB0059796	Carboxylic acids and derivatives	Gluten Exorphin C	3	1	C29H57N5O12	+	0	0.0205	0.0617711	0.359626	-0.29958	0.0600455
511.242	488.262	13.0173	[M+Na]+	HMDB0038732	Fatty acyl	alpha-Ionol O-[arabinosyl-(1->6)-glucoside]	3	2	C24H40O10	+	19	0.0013	1.33342	1.71316	-0.0817282	1.63144
415.271	414.262	5.852	[M+H]+	HMDB0039883	Fatty acyl	Ascorbyl palmitate	3	0	C22H38O7	+	5	0.015	0.252154	0.559564	-0.124009	0.435555
549.487	548.481	20.8849	[M+H]+	HMDB0031168	Fatty acyl	Cohibin a	3	0	C35H64O4	+	1	0.0124	-0.0705401	0.234806	-0.286939	-0.0521327
571.47	548.481	16.5098	[M+Na]+	HMDB0031169	Fatty acyl	Cohibin b	3	0	C35H64O4	+	1	0.0087	0.202053	-0.503388	0.170402	-0.332985
599.502	576.512	7.63475	[M+Na]+	HMDB0035397	Fatty acyl	Cohibin c	3	0	C37H68O4	+	2	0.0111	0.345786	-0.387519	0.272674	-0.114845
577.518	576.512	21.3454	[M+H]+	HMDB0035398	Fatty acyl	Cohibin d	3	0	C37H68O4	+	1	0.0322	-0.0391647	0.229374	-0.283117	-0.0537436
599.502	576.512	17.5482	[M+Na]+	HMDB0035398	Fatty acyl	Cohibin d	3	0	C37H68O4	+	1	0.0297	0.340093	-0.198546	-0.00972505	-0.208271
547.471	546.465	20.6149	[M+H]+	HMDB0040921	Fatty acyl	Diepomuricanin a	3	0	C35H62O4	+	2	0.0311	-0.0485065	0.239959	-0.279543	-0.0395831
575.503	574.496	21.0113	[M+H]+	HMDB0029795	Fatty acyl	Montecristin	3	0	C37H66O4	+	1	0.0195	-0.0499629	0.311876	-0.313269	-0.00139331
597.486	574.496	16.7142	[M+Na]+	HMDB0029795	Fatty acyl	Montecristin	3	0	C37H66O4	+	1	0.0016	0.299912	-0.568157	0.0502291	-0.517928
608.568	590.527	16.1608	[M+NH4]+	HMDB0032475	Fatty acyl	Polyoxyethylene dioleate	3	0	C38H70O4	+	11	0.0037	0.117661	0.468066	-0.340905	0.127161
438.196	420.157	1.19842	[M+NH4]+	HMDB0029505	Flavonoid	Kuwanon a	3	6	C25H24O6	+	11	0.0427	0.030014	0.390082	-0.105491	0.284591
438.196	420.157	3.87367	[M+NH4]+	HMDB0036631	Flavonoid	Morusin	3	4	C25H24O6	+	10	0.0383	-0.300233	0.187247	-0.29974	-0.112493
591.497	590.491	17.2062	[M+H]+	HMDB0007415	Glycerolipid	DG(34:3)	3	0	C37H66O5	+	3	0.0177	0.274351	-0.396016	0.49617	0.100154
395.275	394.272	1.8325	[M+H]+	HMDB0013651	Glycerolipid	2-(14,15-Epoxyeicosatrienoyl) Glycerol	3	>20	C23H38O5	+	10	0.0281	0.0391399	0.309579	-0.15626	0.153318
443.333	442.329	2.876	[M+H]+	HMDB0059931	Glycerolipid	2,3-Diacetoxypropyl stearate (a triacylglycerol)	3	2	C25H46O6	+	8	0.0046	-0.0167423	0.231979	-0.21756	0.0144191
1195.82	1177.76	10.4456	[M+NH4]+	HMDB0116365	Glycerolipid	CDP-DG(48:0)	3	0	C60H113N3O15P2	+	19	0.0011	-0.104085	0.267185	-0.284324	-0.0171388
563.466	540.475	17.1631	[M+Na]+	HMDB0093232	Glycerolipid	DG(30:0)	3	0	C33H64O5	+	2	0.0213	0.170476	-0.410355	0.476054	0.0656988
592.5	574.46	18.4598	[M+NH4]+	HMDB0007077	Glycerolipid	DG(33:4)	3	5	C36H62O5	+	11	0.0379	-0.050737	-0.572373	0.390044	-0.182329
591.495	590.491	13.2794	[M+H]+	HMDB0007023	Glycerolipid	DG(34:3)	3	0	C37H66O5	+	6	0.0387	-0.150717	0.106753	-0.0253864	0.0813662
591.497	590.491	18.463	[M+H]+	HMDB0007415	Glycerolipid	DG(34:3)	3	0	C37H66O5	+	3	0.05	-0.018014	-0.551654	0.399269	-0.152385
620.529	602.491	14.7027	[M+NH4]+	HMDB0007084	Glycerolipid	DG(35:4)	3	0	C38H66O5	+	7	0.0464	0.054393	0.309463	-0.160935	0.148528
648.561	630.522	16.1553	[M+NH4]+	HMDB0007089	Glycerolipid	DG(37:4)	3	0	C40H70O5	+	7	0.025	0.0719218	0.404529	-0.247701	0.156829
647.557	646.554	16.1553	[M+H]+	HMDB0007310	Glycerolipid	DG(38:3)	3	0	C41H74O5	+	6	0.0238	0.0672364	0.398454	-0.234461	0.163993
747.719	764.726	10.7895	[M+H-H2O]+	HMDB0094406	Glycerolipid	DG(46:0)	3	0	C49H96O5	+	5	0.0049	0.082549	0.335815	-0.33752	-0.00170484
934.64	916.612	6.945	[M+NH4]+	HMDB0041511	Glycerolipid	Glycerol 2-(9z,12z-octadecadienoate) 1-hexadecanoate 3-o-[alpha-d-galactopyranosyl-(1->6)-beta-d-galactopyranoside]	3	0	C49H88O15	+	7	0.0343	0.0189073	0.21909	-0.152817	0.0662727
939.595	916.612	6.96158	[M+Na]+	HMDB0041511	Glycerolipid	Glycerol 2-(9z,12z-octadecadienoate) 1-hexadecanoate 3-o-[alpha-d-galactopyranosyl-(1->6)-beta-d-galactopyranoside]	3	0	C49H88O15	+	7	0.0034	0.0107861	0.37261	-0.276934	0.095676
743.54	725.5	10.0514	[M+NH4]+	HMDB0113225	Glycerolipid	PE-Nme(34:4)	3	2	C40H72NO8P	+	9	0.0325	-0.0082297	0.102366	-0.266397	-0.164031
847.758	846.768	20.6565	[M+H]+	HMDB0046283	Glycerolipid	TG(22:0/15:0/14:1(9z))	3	0	C54H102O6	+	19	0.0031	0.0556363	0.291834	-0.291121	0.000713896
661.537	638.548	11.3978	[M+Na]+	HMDB0099187	Glycerolipid	TG(36:0)	3	1	C39H74O6	+	2	0.0127	-0.0916505	0.212107	-0.176828	0.0352792
799.677	798.674	20.4319	[M+H]+	HMDB0042289	Glycerolipid	TG(48:4)	3	1	C51H90O6	+	5	0.01	0.0452605	0.475482	-0.388331	0.0871504
795.647	794.642	18.9011	[M+H]+	HMDB0047743	Glycerolipid	TG(48:6)	3	0	C51H86O6	+	3	0.0064	-0.0639804	0.0950527	-0.0621008	0.0329519
821.743	820.752	20.5593	[M+H]+	HMDB0095502	Glycerolipid	TG(49:0)	3	0	C52H100O6	+	20	0.0093	0.0612672	0.273209	-0.279414	-0.00620448
826.697	808.658	20.5727	[M+NH4]+	HMDB0043188	Glycerolipid	TG(49:6)	3	1	C52H88O6	+	6	0.0037	0.0655741	0.712767	-0.450657	0.262109
825.691	824.689	19.7194	[M+H]+	HMDB0043014	Glycerolipid	TG(50:5)	3	1	C53H92O6	+	4	0.0029	0.0149989	0.358145	-0.319982	0.0381633
825.693	824.689	20.5611	[M+H]+	HMDB0043014	Glycerolipid	TG(50:5)	3	1	C53H92O6	+	4	0.008	0.0796209	0.663587	-0.408596	0.25499
823.679	822.674	19.982	[M+H]+	HMDB0047789	Glycerolipid	TG(50:6)	3	1	C53H90O6	+	3	0.0097	0.0827011	0.607578	-0.448438	0.15914
821.663	820.658	19.251	[M+H]+	HMDB0042797	Glycerolipid	TG(50:7)	3	4	C53H88O6	+	3	0.0313	0.00837101	0.00516485	0.0029915	0.00815635
841.648	818.642	14.1697	[M+Na]+	HMDB0055198	Glycerolipid	TG(50:8)	3	3	C53H86O6	+	20	0.0116	0.0410702	0.279261	-0.217105	0.0621561
849.774	848.783	21.0769	[M+H]+	HMDB0044695	Glycerolipid	TG(51:0)	3	1	C54H104O6	+	19	0.0051	0.0429003	0.32443	-0.317356	0.00707463
856.744	838.705	21.5141	[M+NH4]+	HMDB0043641	Glycerolipid	TG(51:5)	3	0	C54H94O6	+	6	0.0095	0.0176631	0.584361	-0.398693	0.185668
852.713	834.674	20.718	[M+NH4]+	HMDB0043447	Glycerolipid	TG(51:7)	3	1	C54H90O6	+	6	0.0045	0.0198528	0.703812	-0.550992	0.152819
857.755	856.752	21.1205	[M+H]+	HMDB0047980	Glycerolipid	TG(52:3)	3	1	C55H100O6	+	5	0.0413	-0.0053059	0.237877	-0.219092	0.0187851
853.724	852.721	21.121	[M+H]+	HMDB0047833	Glycerolipid	TG(52:5)	3	0	C55H96O6	+	4	0.0181	-0.00685571	0.476378	-0.452454	0.0239237
851.71	850.705	20.7157	[M+H]+	HMDB0048008	Glycerolipid	TG(52:6)	3	0	C55H94O6	+	3	0.0025	0.00727117	0.72054	-0.564867	0.155673
837.734	836.726	17.1358	[M+H]+	HMDB0048410	Glycerolipid	TG(52:6)	3	0	C55H96O5	+	2	0.0386	0.199353	-0.512826	0.35174	-0.161087
849.694	848.689	20.1733	[M+H]+	HMDB0048081	Glycerolipid	TG(52:7)	3	4	C47H94NO8P	+	4	0.0015	0.0163735	0.283249	-0.297913	-0.0146647
877.806	876.815	21.4381	[M+H]+	HMDB0042097	Glycerolipid	TG(53:0)	3	0	C56H108O6	+	18	0.0103	0.0678138	0.304432	-0.319662	-0.0152302
884.774	866.736	21.719	[M+NH4]+	HMDB0050890	Glycerolipid	TG(53:5)	3	0	C56H98O6	+	4	0.0109	-0.0155112	0.459544	-0.346932	0.112613
883.769	882.768	21.6757	[M+H]+	HMDB0042467	Glycerolipid	TG(54:4)	3	0	C57H102O6	+	6	0.0094	-0.00377527	0.432262	-0.334281	0.0979804
881.772	880.752	10.2458	[M+H]+	HMDB0045086	Glycerolipid	TG(54:5)	3	0	C57H100O6	+	15	0.028	2.69632	4.31379	-0.861799	3.45199
879.74	878.736	21.1372	[M+H]+	HMDB0044516	Glycerolipid	TG(54:6)	3	0	C57H98O6	+	4	0.0046	0.0264359	0.654509	-0.463642	0.190866
880.767	862.741	10.2444	M+NH4	HMDB0048390	Glycerolipid	TG(54:7)	3	0	C57H98O5	+	10	0.0383	2.86304	4.35268	-0.894061	3.45862
873.694	872.689	19.9417	[M+H]+	HMDB0042895	Glycerolipid	TG(54:9)	3	2	C57H92O6	+	3	0.0064	0.10483	0.624373	-0.470816	0.153557
897.773	896.783	20.6348	[M+H]+	HMDB0043436	Glycerolipid	TG(55:4)	3	0	C58H104O6	+	20	0.0445	0.0620192	0.257381	-0.151985	0.105396
923.788	922.799	20.739	[M+H]+	HMDB0043579	Glycerolipid	TG(57:5)	3	0	C60H106O6	+	20	0.0252	0.0971088	0.381691	-0.143653	0.238038
414.268	396.228	5.844	[M+NH4]+	HMDB0062324	Glycerophospholipid	1-pentadecanoyl-glycero-3-phosphate	3	14	C18H37O7P	+	17	0.0367	0.284658	0.510996	-0.107382	0.403614
1212.82	1194.77	9.413	[M+NH4]+	HMDB0120573	Glycerophospholipid	CL(53:2)	3	0	C62H116O17P2	+	12	0.0021	-0.224098	0.192931	-0.256126	-0.0631946
1395.93	1394.93	16.5361	[M+H]+	HMDB0057482	Glycerophospholipid	CL(64:4)	3	0	C77H136O17P2	+	3	0.0088	0.276296	-0.16207	0.11004	-0.0520303
1421.94	1420.94	16.7565	[M+H]+	HMDB0057483	Glycerophospholipid	CL(64:4)	3	0	C79H138O17P2	+	4	0.002	0.373779	-0.117865	-0.123927	-0.241792
1413.96	1390.99	16.5402	[M+Na]+	HMDB0083885	Glycerophospholipid	CL(67:2)	3	0	C76H144O17P2	+	14	0.0207	0.296654	-0.594875	0.00929694	-0.585578
1441.99	1419.02	17.5963	[M+Na]+	HMDB0083964	Glycerophospholipid	CL(69:2)	3	0	C78H148O17P2	+	13	0.0307	0.430636	-0.162437	-0.210713	-0.37315
1425.97	1424.97	17.582	[M+H]+	HMDB0058699	Glycerophospholipid	CL(70:6)	3	0	C79H142O17P2	+	9	0.0184	0.377733	-0.200799	-0.0822708	-0.283069
1423.96	1422.96	17.5963	[M+H]+	HMDB0111135	Glycerophospholipid	CL(70:7)	3	0	C79H140O17P2	+	4	0.0182	0.325471	-0.638684	0.0247278	-0.613956
691.527	690.52	3.8435	[M+H]+	HMDB0115863	Glycerophospholipid	PA(35:0)	3	2	C38H75O8P	+	0	0.0273	0.0858771	0.336551	-0.296549	0.040002
820.67	802.645	14.1153	[M+NH4]+	HMDB0115235	Glycerophospholipid	PA(43:0)	3	0	C46H91O8P	+	11	0.0076	0.104126	0.322143	-0.223301	0.0988419
813.636	812.63	19.7615	[M+H]+	HMDB0115602	Glycerophospholipid	PA(44:2)	3	1	C47H89O8P	+	1	0.0205	0.071567	0.454044	-0.340539	0.113504
811.62	810.614	18.8758	[M+H]+	HMDB0115289	Glycerophospholipid	PA(44:3)	3	1	C47H87O8P	+	1	0.0014	-0.0409593	0.183304	-0.117918	0.0653859
837.636	836.63	19.2505	[M+H]+	HMDB0115347	Glycerophospholipid	PA(46:4)	3	2	C49H89O8P	+	1	0.0183	0.00944599	0.0373161	-0.0552514	-0.0179352
663.531	662.525	16.1361	[M+H]+	HMDB0011145	Glycerophospholipid	PA(O-34:0)	3	1	C37H75O7P	+	3	0.0371	0.100998	0.309341	-0.206025	0.103316
842.651	841.656	14.1688	[M+H]+	HMDB0008026	Glycerophospholipid	PC(40:2)	3	1	C48H92NO8P	+	15	0.0072	0.0150663	0.290698	-0.204943	0.0857548
840.645	839.64	14.1712	[M+H]+	HMDB0008309	Glycerophospholipid	PC(40:3)	3	1	C48H90NO8P	+	3	0.0055	0.0102887	0.299717	-0.225387	0.0743302
759.573	741.531	9.34325	[M+NH4]+	HMDB0113027	Glycerophospholipid	PE-Nme(35:3)	3	0	C41H76NO8P	+	11	0.0101	0.0735434	0.278233	-0.237448	0.0407844
748.594	747.578	5.325	[M+H]+	HMDB0113866	Glycerophospholipid	PE-NMe2 (34:0)	3	3	C41H82NO8P	+	12	0.0185	0.08401	0.332766	-0.287458	0.0453086
690.506	689.5	9.58567	[M+H]+	HMDB0009052	Glycerophospholipid	PE(32:1)	3	4	C37H72NO8P	+	1	0.0392	-0.0594161	0.137584	-0.219694	-0.08211
717.525	699.484	9.79292	[M+NH4]+	HMDB0008896	Glycerophospholipid	PE(33:3)	3	0	C38H70NO8P	+	11	0.0369	0.0523982	0.175076	-0.267737	-0.0926612
733.557	715.515	9.12208	[M+NH4]+	HMDB0008835	Glycerophospholipid	PE(34:2)	3	0	C39H74NO8P	+	11	0.0343	0.0478116	0.218392	-0.156854	0.0615383
761.588	743.547	10.467	[M+NH4]+	HMDB0009547	Glycerophospholipid	PE(36:2)	3	2	C41H78NO8P	+	10	0.0142	0.124158	0.298005	-0.196476	0.101529
811.62	793.598	18.8758	[M+NH4]+	HMDB0011450	Glycerophospholipid	PE(38:4)	3	2	C46H84NO7P	+	15	0.0014	-0.0409593	0.183304	-0.117918	0.0653859
819.669	801.625	14.1192	[M+NH4]+	HMDB0008980	Glycerophospholipid	PE(40:1)	3	5	C45H88NO8P	+	13	0.0045	0.0612253	0.322119	-0.275709	0.0464095
820.582	819.578	9.40717	[M+H]+	HMDB0009659	Glycerophospholipid	PE(42:6)	3	2	C47H82NO8P	+	4	0.0411	1.60833	2.25369	-0.670522	1.58317
681.472	680.463	8.93583	[M+H]+	HMDB0116646	Glycerophospholipid	PG(29:0)	3	2	C35H69O10P	+	3	0.0077	-0.0030125	0.233676	-0.188615	0.045061
621.311	620.296	6.29183	[M+H]+	HMDB0061690	Glycerophospholipid	PI(20:4)	3	2	C29H49O12P	+	13	0.0028	0.0155044	0.318518	-0.303828	0.0146897
856.618	833.615	14.186	[M+Na]+	HMDB0112340	Glycerophospholipid	PS(39:0)	3	0	C45H88NO10P	+	16	0.0307	0.0373933	0.267823	-0.236345	0.0314788
940.598	917.615	6.96217	[M+Na]+	HMDB0112880	Glycerophospholipid	PS(46:7)	3	0	C52H88NO10P	+	6	0.0022	0.00400848	0.372018	-0.283598	0.0884198
350.34	349.334	16.1737	[M+H]+	HMDB0039937	Organoheterocyclic compounds	Pipercitine	3	0	C23H43NO	+	5	0.0103	0.0661154	0.367641	-0.339013	0.028628
350.34	349.334	14.6944	[M+H]+	HMDB0039937	Organoheterocyclic compounds	Pipercitine	3	0	C23H43NO	+	5	0.0027	0.105851	0.393601	-0.316127	0.0774746
102.128	101.12	8.90533	[M+H]+	HMDB0006509	Organonitrogen compound	Nervonyl carnitine	3	5	C6H16N	+	2	0.0117	-0.0207253	0.362754	-0.474002	0.100033
637.305	614.312	3.352	[M+Na]+	HMDB0015129	Organooxygen compound	Neomycin	3	1	C23H46N6O13	+	6	0.0126	0.0610958	0.278683	-0.17377	0.104913
578.522	560.496	21.3488	[M+NH4]+	HMDB0029854	Prenol lipid	1,2-epoxy-1,2,7,7',8,8',11',12'-octahydro-psi,psi-carotene	3	2	C40H64O	+	14	0.0493	-0.0542913	0.204884	-0.28128	-0.0763965
682.475	659.491	8.93508	[M+Na]+	HMDB0038619	Prenol lipid	Acidissiminin	3	0	C43H65NO4	+	8	0.0192	-0.0122544	0.202863	-0.152219	0.0506446
439.199	438.189	1.20417	[M+H]+	HMDB0038562	Prenol lipid	8-Propanoylneosolaniol	3	5	C22H30O9	+	6	0.0197	0.0265838	0.379083	-0.153864	0.225219
544.507	543.502	9.57833	[M+H]+	HMDB0035518	Pyridines and derivatives	1-[1,4-dihydro-4-nonyl-5-(1-oxodecyl)-3-pyridinyl]-1-dodecanone	3	0	C36H65NO2	+	3	0.0004	0.0901181	-1.42526	0.158743	-1.26652
516.476	515.47	8.23167	[M+H]+	HMDB0035517	Pyridines and derivatives	1,1'-(1,4-dihydro-4-nonyl-3,5-pyridinediyl)bis[1-decanone]	3	0	C34H61NO2	+	3	0.0003	0.141295	-1.43366	0.290541	-1.14311
661.537	643.502	11.3978	[M+NH4]+	HMDB0012320	Sphingolipid	Galactosylceramide (d30:1)	3	2	C36H69NO8	+	1	0.0127	-0.0916505	0.212107	-0.176828	0.0352792
1211.82	1210.79	9.41075	[M+H]+	HMDB0011919	Sphingolipid	Ganglioside GM3 (d38:0)	3	2	C61H114N2O21	+	14	0.0015	-0.174614	0.208226	-0.26453	-0.0563041
484.331	461.335	3.9045	[M+Na]+	HMDB0000596	Sphingolipid	Glucosylsphingosine	3	2	C24H47NO7	+	14	0.0226	0.0276818	0.239304	-0.0841366	0.155168
609.571	608.553	16.1608	[M+H]+	HMDB0060056	Steroid and derivatives	CE(15:1)	3	0	C42H72O2	+	18	0.0036	0.13052	0.492464	-0.344956	0.147509
565.247	542.252	6.291	[M+Na]+	HMDB0038535	Steroid and derivatives	Physagulin C	3	1	C30H38O9	+	11	0.0219	0.00648108	0.26245	-0.200405	0.0620444
413.265	390.277	26.304	[M+Na]+	HMDB0062742	Steroid and derivatives	12alpha-hydroxy-3-oxo-5beta-cholan-24-oic acid	3	7	C24H38O4	+	4	0.0232	0.162358	0.406127	-0.449568	0.133169
413.265	390.277	4.569	[M+Na]+	HMDB0062742	Steroid and derivatives	12alpha-hydroxy-3-oxo-5beta-cholan-24-oic acid	3	7	C24H38O4	+	4	0.0237	0.0697417	0.304474	-0.262001	0.0424728
413.265	390.277	4.17492	[M+Na]+	HMDB0062742	Steroid and derivatives	12alpha-hydroxy-3-oxo-5beta-cholan-24-oic acid	3	7	C24H38O4	+	4	0.0386	-0.0652703	0.473935	-0.113626	-0.0601415
649.564	648.548	16.1585	[M+H]+	HMDB0112216	Steroid and derivatives	CE(5M7)	3	1	C44H72O3	+	13	0.0381	0.0838407	0.375276	-0.214815	0.160461
413.265	390.277	5.84292	[M+Na]+	HMDB0000503	Steroid and derivatives	7alpha-hydroxy-3-oxo-5beta-cholan-24-oic acid	3	7	C24H38O4	+	2	0.0288	0.295473	0.554474	-0.111712	0.442762
663.452	662.439	14.704	[M+H]+	HMDB0038349	Steroid and derivatives	Goyaglycoside c	3	0	C38H62O9	+	8	0.0086	0.187452	0.410005	-0.31138	0.145884
663.452	662.439	16.1567	[M+H]+	HMDB0038349	Steroid and derivatives	Goyaglycoside c	3	0	C38H62O9	+	8	0.0149	0.180551	0.432732	-0.264122	0.121352
663.453	662.439	11.846	[M+H]+	HMDB0038349	Steroid and derivatives	Goyaglycoside c	3	0	C38H62O9	+	10	0.0216	0.554282	0.749936	-0.177015	0.572921
606.318	588.295	10.3564	[M+NH4]+	HMDB0004161	Tetrapyrroles and derivatives	D-Urobilin	3	1	C33H40N4O6	+	17	0.0078	-0.23142	0.0852219	-0.249089	-0.163867
MSI Level 4
1194.82		10.4456										0.01
1422.95		16.7671										0.0205
748.726		10.7692										0.022
1227.81		9.74392										0.0015
607.565		16.1657										0.0037
1264.89		10.446										0.0072
659.286		3.50258										0.0024
881.755		21.4815										0.0079
1215.75		10.4668										0.0343
812.624		18.8758										0.0442
1196.82		10.4456										0.0229
750.734		10.7685										0.0283
1265.9		10.4566										0.0301
605.315		10.357										0.0327
822.676		14.1117										0.049
1450.98		17.8265										0.0048
399.307		2.97242										0.0053
875.788		21.1205										0.001
579.534		14.704										0.002
770.706		10.77										0.0021
1449.97		17.8265										0.0023
352.355		16.1752										0.0024
796.65		18.8974										0.0026
662.54		11.3907										0.0033
580.537		14.704										0.0038
1396.93		16.536										0.0041
1654.41		20.5947										0.0045
851.79		21.3856										0.0047
1439.97		16.7683										0.0048
824.682		19.9713										0.0054
794.724		20.4445										0.0069
686.438		11.8728										0.0069
955.57		6.96783										0.0072
352.356		10.312										0.0075
1596.33		19.1818										0.0076
792.708		19.8002										0.0077
1468		17.8292										0.0086
602.521		8.08033										0.0091
747.591		5.325										0.0091
822.666		19.2503										0.0096
823.758		20.9858										0.01
838.639		19.2497										0.0104
1569.31		18.9165										0.0106
1595.32		19.1153										0.0108
352.356		14.7004										0.0116
1568.3		18.9037										0.0118
1273.13		16.155										0.0134
1424.96		17.5963										0.0135
821.672		14.1117										0.0138
1272.13		16.155										0.0163
437.192		1.19933										0.0169
600.505		17.5485										0.0188
798.665		19.765										0.0193
879.821		21.6749										0.0202
550.49		20.9047										0.0204
601.518		8.07817										0.0215
1570.31		18.9381										0.0215
352.356		7.75483										0.0222
1600.35		19.8692										0.0231
576.506		21.0119										0.0232
311.257		20.6974										0.0252
1594.32		19.0993										0.0258
664.456		14.704										0.0259
1598.35		19.8235										0.026
572.474		16.5131										0.0268
638.308		3.35117										0.0272
503.406		5.08642										0.0282
619.526		14.704										0.029
603.534		21.3942										0.0326
903.818		21.4606										0.0343
1601.36		19.9219										0.0424
763.594		10.4669										0.0433
665.459		11.827										0.0442
623.502		7.10208										0.0472
725.647		17.5166										0.0476
911.783		10.1356										0.0477
639.311		3.351										0.049
