# Supplementary material for: Dengue virus dominates lipid metabolism modulations in Wolbachia-coinfected Aedes aegypti
Source: Commun Biol. 2020 Sep 18;3:518. doi: 10.1038/s42003-020-01254-z (PMC7501868; doi:10.1038/s42003-020-01254-z)
Supplement: Supplementary file 6 — Supplementary Data 4 [file 42003_2020_1254_MOESM6_ESM.xlsx]

## Sheet: Pks_An_mod
Supplementary Data 4. Raw LC-MS abundance data.
Each row corresponds to a lipid feature with information provided in the columns m/z, mass to charge; and rt (s), retention time in seconds. Abundances are given for the following sample names: pbqc.1-5, positive control of LC-MS run; WCI.1-6, naive mosquitoes; WDI1-6, dengue mono-infected mosquitoes; WMCI.1-6, Wolbachia infected mosquito; WMDI.1-6, dual-infected mosquito. WMDI.3 was excluded fro…
	m/z	rt (s)	pbqc.1	pbqc.2	pbqc.3	pbqc.4	pbqc.5	WCI.1	WCI.2	WCI.3	WCI.4	WCI.5	WCI.6	WDI.1	WDI.2	WDI.3	WDI.4	WDI.6	WMCI.1	WMCI.2	WMCI.3	WMCI.4	WMCI.5	WMCI.6	WMDI.1	WMDI.2	WMDI.3_773.27111.mzdata	WMDI.4	WMDI.5	WMDI.6
1	102.128	710.775	637357	575273	662975	609531	696679	616785	614762	635920	634615	587799	785806	623130	776349	655575	603309	868757	595792	651869	704570	680501	548670	710606	649867	838155	572984	612482	600189	559223
2	102.128	202.48	53798.1	45820.1	45989.8	46948.1	47974.9	50304.6	45477.6	47701.6	44828.1	44060	102342	48299	54008.3	72273.3	46216	81048.1	46131.2	45487.5	50852.2	45560.1	43174.9	64672.3	44831.1	61086.1	44321.4	45679.3	40996.3	44975.5
3	102.128	534.32	168966	150679	178615	172027	171029	171589	170030	151353	211905	130663	161672	151616	195316	123275	149482	198607	167248	185938	209508	194633	144147	167345	181606	209143	173127	190425	182005	162998
4	102.128	1318.44	67059.9	56764.9	63563.2	59293.5	57315.9	63736	62786.2	61410.4	67597.7	58529.6	82998	63096.5	72056.8	82842.1	56955.4	91573.1	55126	74417.6	72967.9	65021.5	59934	69310.1	59867.7	75502.6	54130.1	57997.3	56598.5	50529.9
5	102.128	380.02	179386	158575	161644	144490	148257	167654	158272	163799	163964	150736	428287	159681	196216	214470	156947	358085	151008	156464	173189	163031	142704	210510	156981	299334	148889	154814	148703	161450
6	102.128	458.37	56774.3	68578.4	63637.6	72118.8	70670	72482	62657.9	50677.6	71596.6	52909.1	93855.7	52132.4	58808.3	64481.2	57233.9	60443.8	90949.8	59680.2	75392.4	76200.5	90095.6	84209.4	56089.6	78778.7	69545.4	59060.1	57890	71141.4
7	102.128	161.07	58033.8	45955.1	35426.9	40549.7	36529.7	53738.9	46834.6	39259.2	41402.6	35198.1	202925	36601.5	49098.9	83971.9	41349.6	97631.3	45204.6	33954.6	47519.3	42158.3	44850.2	105818	35592.2	63348.2	43428.6	35478.5	33250.8	37793.5
8	105.07	68.955	16132.7	13478.3	11340.9	10694.2	11501.6	13248.5	11002.8	12453.2	12113.1	9209.62	94331.1	10925.4	16013.8	27293.1	11901.7	35735	11933.8	10248	15065.3	11860.8	12434.8	29905.4	10467.8	20565.2	12200.9	10655.1	9649.32	10836.1
10	116.143	710.83	58028.7	41155.1	52450.8	44252.7	47506.2	46062.4	45528.5	49470.7	58478.6	44140.5	140058	43160.6	64363.5	58416	45490	95693.7	40286.2	57292.3	64608.7	53958.2	35058.7	59117.8	46377.4	82863.7	41340.2	41890.1	39338.9	41791.3
12	117.07	68.835	84440.8	59004.1	59532.9	55314.5	49559	66329.1	52023	55222.5	64897.3	48217.1	393493	52942.7	76746.5	128622	56662.7	172761	59045	51199.7	79605.6	60777.4	62502.4	132496	50037.9	107555	56973.9	48952.5	42926.7	54577.8
13	119.086	68.41	1.86771e+06	1.46343e+06	1483228	1.30668e+06	1.35021e+06	1.58165e+06	1.35212e+06	1.35248e+06	1.5798e+06	1.17028e+06	5176819	1.33054e+06	1.80449e+06	2.62487e+06	1.31438e+06	3.3456e+06	1.39289e+06	1.24178e+06	1.88861e+06	1.44086e+06	1.63706e+06	2.81165e+06	1.29031e+06	2.24103e+06	1.40906e+06	1.26766e+06	1.10195e+06	1.30195e+06
14	119.086	536.105	402259	581121	670917	636263	670373	495488	535734	469086	722848	503293	295892	496024	530834	346819	462936	386903	745308	617660	712732	759811	876390	576728	550942	477694	602600	620079	580880	588768
15	119.086	455.365	82270.8	112017	119331	119813	126811	99297.4	95979.2	83927.8	121890	78551.9	81651.2	87545.2	106255	91003.1	91743	74284.5	162041	114155	137670	142924	177770	116151	88970.1	95672.1	106330	114326	89008.8	123853
16	119.086	164.345	130415	132469	139859	145265	135900	137357	124568	101228	157197	97422.9	178362	116536	124236	103637	121606	147215	168935	116438	162170	163788	211666	205265	113244	123023	156514	140284	114125	141839
17	120.089	68.6	166509	131874	135218	121595	120203	146823	124654	120983	152324	106480	760439	120037	168028	232129	120781	395597	125455	122020	178166	136169	145428	317675	119179	204010	125229	119023	103365	119461
21	123.081	65.02	15503.4	12179.7	12802.8	11799.8	11542.4	18723.7	18278.4	12417.5	10680.5	9789.07	47157.9	12080.9	20534.4	27939.5	15843.7	37736.4	12390.8	10154.6	18814.7	8703.82	12324.9	24306.6	13859.4	25967.5	16653.8	14254.3	11355.3	17831.1
23	128.062	378.58	30900.8	43424.2	47207.6	47933.2	41859.4	39174.8	37347.2	34570.4	43597.3	36701.1	16956.9	40243.6	30677.7	23384.3	37256.4	20271.6	52400.8	43974.4	42041.5	43176.8	67713.3	36382.1	40616.8	19724.3	51457.2	46441.5	42202.5	49359.5
24	128.062	165.625	15036.8	15742.7	16622.7	17971.8	17082.8	16896.6	14651.4	12708.7	17295.5	10222	8545.81	16221	16511.1	10972.7	13564.8	14940.6	21438.8	16465.9	18530.5	20229.3	24466.2	19706.9	14439.9	16775.6	18099	19742.3	14499.7	17909
25	133.086	155.37	49060.7	55606.9	54668.9	58827.6	58375.2	56321.8	50411.4	44679.3	56657.3	41418.1	47285.5	49356	49597	46201.4	45082.4	52614.9	72393.8	49337.4	63639.2	70826.5	84310.7	67865.1	53970.5	55283	60399.3	63769.3	50252	59499.9
28	141.07	377.505	42919	63654.6	61716	66397	58501.5	57588.6	54178.6	46997	62199.1	57331.2	19693.7	57534.2	40846.3	32192.9	43886.7	17135.5	68570.2	60568.3	54090.5	57805.6	89006.9	49823	61575.8	24045	69972.8	63514	61507.2	67737.6
30	141.07	164.6	20984.9	24840.6	26482.2	29293.9	26126.5	22955.4	23292	20398.1	26796.9	20589.9	11627	22960.3	23719.3	16406.7	20650.1	18426.1	29781.5	23325.5	28177.5	30772.9	36238	25949.6	23720.8	20045.6	26367.7	26898	20976	25294.4
32	149.023	348.92	73446.1	64860	72213.5	75680.7	55642	66596.2	62306.1	48407.2	56421.3	45571.8	134634	79141.8	99228.9	100554	80166.7	168043	74348.8	53469.7	73138.5	76549.2	80603.9	85808.2	95124.6	105020	70794.3	93644.2	69929.2	107201
36	177.111	152.71	26504.1	25599.1	28597.5	29235.5	26035.9	26957.4	24112.3	23540.4	28939.5	21326.9	18837.7	24017	28530.9	20090.6	24040	24138.5	36434.5	28291.3	31745.4	33525.6	48948.2	35082	25452.8	24590.7	29067	28835.3	27132.1	31600.8
37	184.073	554.915	151517	218837	321781	287983	322194	188251	194520	199901	304472	215567	77620	230301	243467	149795	188086	160600	324583	398553	377401	365351	386907	192162	250342	217633	196450	299638	251978	238972
38	184.073	632.175	74544.5	99487.9	137309	141130	154329	97145.1	93428	117998	120653	87721.8	37259.3	120267	127929	64548.5	99121.4	77202.3	105074	153207	159333	160802	160269	92017.5	124347	98349.6	73898.9	133249	115248	131925
39	184.073	484.635	115596	159657	177626	172966	182597	149159	133193	114550	159880	120720	44266.5	164650	186369	130451	112322	130060	189726	299375	178970	203209	310733	139471	173935	142963	129853	169849	146827	160594
40	184.073	846.74	85843.8	120038	134070	131380	159599	104107	115753	118373	136683	107050	43864.7	128099	134186	90931.3	104696	81896.5	127738	142019	148775	142543	140168	94581.2	131555	116914	124800	147472	137140	121274
41	184.073	712.47	6903.84	10881.5	12136	13184.9	13340.3	11246.4	6719.98	12314.7	9649.71	9919.12	4539.06	11274.9	13517	8317.6	10806.4	11200.9	11518.7	13992.5	21921.2	15156.4	25802.4	13946.3	8781.58	9406.02	6402.99	11527.8	6991.35	8349.14
42	220.124	164.415	83807.3	104569	125579	119654	108893	99213	99218.2	89297.3	128868	89290.4	25866.4	107715	81152.2	56838.9	95450.2	58687.4	124500	102184	106926	127762	154850	96851.1	106978	77512.5	119119	115703	115485	114431
43	220.124	219.94	19102.9	28171.3	28518.9	30222.4	27386.1	23945.4	24847.9	23028.1	33462.6	23337.5	7062.88	25224.2	25927.4	12293.3	21464.8	13249.3	34424.6	27180.2	31912.3	36183.1	48552.9	28089.8	24164.3	19271.3	28117.5	28428.1	23399.9	27462.7
44	235.147	164.085	88771.4	82142.8	86923.2	86101.6	82630.5	88320.7	76809.9	65518.3	104784	60945.4	123574	76645.9	85372.7	79386	78021.5	109214	103423	75302.9	107801	100302	121580	142954	69889.1	97208.7	94304.1	82686	66420.6	81178.4
45	251.142	68.585	27756.9	27241.1	28654.8	28291.7	24790.6	27543	25021.8	26835.2	30264.9	21148	36825.6	25211	32108.4	30618.1	24123.3	33861.6	27755	26049.9	30962.7	29890.9	30205	33979.1	26586.3	32692.5	25673.9	26044.9	22662.6	27992.1
53	271.205	621.42	434065	618175	650484	653776	620031	660585	701206	628015	797586	591293	345631	562587	493707	211905	442626	365900	898885	714383	776086	808505	989060	580368	562094	476682	556704	593457	586062	602080
59	311.257	1195.83	25321.1	31157.7	26399.5	35329.9	29311.7	17752.2	23183.2	53001.7	26002.7	27745.6	18615.4	18726.7	15210.5	33050	15805.6	10514	30095.7	46767	43452.7	42375.3	55460.4	53543.9	22083.5	14781.4	7440.31	29041.9	23542.7	25531.1
60	311.257	1062.63	12578.5	16721.5	19105.5	19533.8	17055.8	7572.12	12597	22423.3	14528.3	12449.3	9060.57	8045.09	12167.9	9412.96	9953.29	7306.26	18285.2	38903.5	31637.8	31633.7	50759	26564.3	14739.6	9398.5	1270.22	23342.8	12835	15314.4
61	311.257	1241.85	15700	17857.9	18316.6	20477.5	24931.6	20978	17920.6	22774.9	18721.1	20506.2	13465.1	19688.5	13041.2	18911.2	15249.7	11429.8	20546.9	20256.8	15453.6	19172.3	21181.5	17182.8	17088.3	14308.2	17667.9	18191.9	18466.1	18897.6
62	311.257	1135.88	11011.9	14082.4	15434.1	17272.8	16058	7525.85	9262.26	22993.6	12613.6	11230.1	9261.12	7416.44	9007.62	8886.09	9241.03	7267.21	11629.3	21500.7	25272.4	26567.3	51751.2	32587.9	15839	7166.59	1658.15	18478.9	10537.9	14864.2
63	313.272	1143.04	18203.8	22130.4	26169.9	27606.7	24941.2	13302.9	14047.7	33644.4	22936.2	14464.5	15888.2	14126.2	16484.3	13138.2	13243.5	11095	21899	44894.2	38293.5	34192.9	66641.1	49697.6	18466.1	11850.4	1627.79	27383.1	16508.9	22436.4
64	313.272	1205.6	25587	27677.9	22323.7	29881.3	26475.8	16357.8	18052.3	47000.3	20667.3	21515.6	25916.1	16156.3	15656	25480.2	17044.9	10991.1	23663.2	40387	38332.2	42332	61504.5	56374.1	24094.3	13447.2	8328.97	24130.3	17420.1	27045.3
65	313.272	1078.53	8100.19	10781.5	12245.4	12208.8	10814	4699.56	6043.07	16791.2	8095.12	5667.84	8549.89	4276.07	6849.33	5439.74	5875.66	4458.92	10353.4	21397.3	23109.7	17130.9	29713.8	22292.1	9023.41	4873.66	939.229	15845.3	7868.85	10952.3
66	313.272	1246.89	23648.2	26736.7	23903.2	27438	25620.4	21872.9	22251	35907.9	19367.8	22877.7	20431.7	21974	16039.3	22867.1	22471.6	12624.9	23143.7	29390.3	26898.3	26773	28911.8	31014.2	12959.1	13172.2	10954.1	21337.9	20845.9	22970.2
68	327.2	205.185	108197	109061	114804	119269	106601	112382	119717	94520.3	114579	88394	83597.1	101336	105593	96940	92399.8	110932	128716	104958	135018	133107	163624	132684	105970	113889	115131	120286	98743	127416
69	327.2	157.64	210742	193565	191773	186786	184649	212068	180929	160571	200601	143811	217199	176158	203108	208274	167547	317469	231432	180489	324008	220171	343392	381014	172322	214490	197362	197973	168289	200221
70	335.176	621.315	891001	1.15639e+06	1.19257e+06	1214747	1177769	1.27793e+06	1.33829e+06	1.22116e+06	1.47387e+06	1.11769e+06	740838	1.06093e+06	947933	538483	841423	823494	1.63871e+06	1.31312e+06	1.42779e+06	1.44675e+06	1.75536e+06	1.16167e+06	1.0404e+06	969830	1.0203e+06	1115130	1.071e+06	1.09595e+06
71	339.288	1209.9	25428.5	29581.3	24465.8	33641.7	25476.4	16342.2	14722.1	54640.1	14689.1	19657.7	20814.9	13880.6	17362.6	19931.3	21018.8	10235.4	19259.9	42121	39098.4	45783.2	78413.5	61702.9	24578.6	11303.4	7083.78	28614.4	19545.7	33181.5
72	339.288	1148.32	12726.9	16585.5	17661.8	18691.7	19257	9846	13100.3	20978.6	13776.7	11012.5	10034.2	10828.6	10398.3	11566.7	11155.7	7454.25	14277.6	33843.8	27546.6	26320.8	47288.5	30509.8	15619.6	10823	1807.14	23838	12483.5	16914.9
73	339.288	1085.43	7711.96	8980.61	11282.6	12750.5	10607.6	4918.64	6169.3	14242.8	6706.48	5197.44	6894.34	4605.25	6632.41	4494.37	5920.98	3796.17	8265.34	19174.3	21636.6	17809.9	25277.4	18012.8	10972.9	4922.11	929.683	15342.8	7900.99	8954.97
74	339.288	1241.79	29619	35479.9	28992.9	38163.9	33956.4	26957.8	29345.2	54640.1	21049	31405.3	22429.9	25870	17894.2	31389.1	31723.1	13450.8	28265.8	42121	39323.6	45783.2	78413.5	61702.9	27551.9	17095.2	9727.86	31733.8	24341.1	33181.5
75	341.304	967.99	654186	471203	600329	442711	382560	561883	474080	438265	536655	399515	1.33871e+06	502319	611078	784603	459326	1.05917e+06	535594	581824	711916	659000	557977	705820	558816	807178	401870	518978	497316	460992
76	341.304	320.82	594111	494660	587617	574141	446919	527447	483493	430555	506920	400827	937442	524600	593417	671538	471302	921003	684895	593649	693507	686067	646087	669328	548615	767209	462140	541178	527400	582276
77	341.304	552.64	106014	81205.5	105660	104595	80936.7	101758	105239	81862.9	130481	75236	436782	63536.7	74859.2	67269.2	58044	102385	132394	113250	118613	136791	142432	170906	67259.9	88342.2	63933.9	78446.4	69241.9	64922.4
78	341.303	672.595	18901.5	14764.7	16440.7	15902.7	13435.3	16170.3	13037.1	12485.9	16400.1	11218.3	49312	13681.6	15862.7	19699.9	11520.9	28286.1	17741.1	17792.6	26686.1	21701.5	20033.3	25026.1	15688.3	21263.8	8507.2	14415.9	11730.2	13844.6
79	341.303	484.65	37162.2	41662.1	51077.7	49945.2	48712.8	35114.1	31699.7	34206.2	46980.1	33543.5	20075.1	41696.6	45050.3	36359.3	37033.2	37727.7	41996.4	70550.3	66245.7	64635.1	82324.3	57400.7	49335.7	59363.3	22123.4	60071.8	41221.8	45099.5
80	341.304	882.435	103467	75003.5	88322.3	92459.1	63417.8	92208.9	73141.1	66162.3	86908	64396.8	202273	87241.3	99411.7	110847	69801.9	159115	83327.2	108295	108692	93681.8	97440.8	107807	87924.5	123526	64944.7	91577.1	78390.8	82501.1
81	342.307	320.82	121042	102330	125735	116838	93414.7	109869	96883.4	92279.2	105706	81542.5	181206	112241	125779	141836	101456	184774	144099	123531	142329	132240	130407	137860	116544	154260	100214	113679	108021	128577
82	342.307	968.09	128990	94158.7	114776	94755.1	82860.2	118001	96645.6	88727.2	106258	88115.6	336334	105548	123800	156745	98148	198570	111018	114770	143932	128841	118701	139923	119529	159928	87015.6	104156	104237	95450.5
83	350.34	881.665	10475.9	10973.7	11397	11482.7	10489.7	10195.9	10244.7	10651.6	11548.8	10281.8	11875.8	11444.7	12749.7	11489.1	10756	13702.9	10761.3	12019.8	10762.4	11553.9	10684	10255.1	11582.4	12992.7	10454	11957.9	11865.2	11537.3
84	350.34	970.425	10329	10775.5	12116.7	10977.7	10040.1	11686.6	9774.33	9995.48	12279.6	10510.2	12395.7	11995.1	11527.6	12921	10886.8	11821.4	11227	10894.7	11305.6	10983.2	11285.5	10434.2	11614.9	11976.5	10388.5	11067.9	13454.3	10393.3
87	352.355	970.515	7595.59	8201.44	8989.9	9427.56	9899.33	9530.41	8642.37	9338.93	10121.6	8135.33	9942.13	10462.9	9396.82	11087.6	10009.8	11428.3	9531.29	9601.06	9023.71	9178.34	9925.87	8517.31	10078.1	10249.5	7765.1	9921.67	10143.1	9663.47
88	352.356	882.025	8566.47	8709.82	10407.5	10631.9	9164.66	10148.4	9138.49	8989.18	10597.3	9860.72	8373.29	9717.72	10423.5	9337.85	8682.88	11088.3	9959.73	10522.9	9894.77	10276.1	9070.04	8329.18	9204.23	10506.6	8459.13	10073.5	9869.73	9231.84
89	352.356	465.29	18812.4	20090.7	22457.4	22437.5	18275.4	12873.1	11796.4	12232.7	12136.7	12289.8	14777.5	25671.7	25829	21615.5	22008.1	30474.9	17372.2	16660.9	17505.5	17299.8	19488.7	14935.6	26825.1	26910.1	22365.4	39196	28470.6	32263.4
92	352.356	618.72	6416.84	6205.16	7588.28	8574.8	5684.73	8627.57	6489.55	6785.62	8459.08	7099.08	6867.49	7099	6478.27	3424.21	5192.94	7003.44	8098.45	9468.95	7267.72	7599.48	8165.81	6768.51	7934.19	6410.53	7005.91	6742.38	6832.48	7380.83
93	355.281	182.475	32205.4	36311.2	39476.6	42894.6	38877.6	36887	36081.8	37283.1	43467	35750	18496.2	31341	32462.2	42209.2	31200.6	36903.9	49306	44231.6	48691.1	47995.6	52957.1	44014.9	33481.8	32795.2	32340.3	43329.7	34759.1	39135.8
94	358.367	242.99	123942	122626	129793	133802	123082	126497	111108	95687.4	127298	99944.6	152734	111109	122642	143656	108599	133065	167404	137197	152561	149633	165159	168240	122731	126455	124809	129774	122431	134568
95	365.105	52.8	1.50597e+06	1.66048e+06	1.53553e+06	1.71256e+06	1.68397e+06	583207	1202755	1.30551e+06	1.4468e+06	1.66115e+06	1.72148e+06	1.67234e+06	1.30608e+06	1.74328e+06	1431973	787252	1.80121e+06	1.90629e+06	1.1684e+06	1.52737e+06	1.9192e+06	2.2113e+06	1.56027e+06	1.62439e+06	1.37098e+06	1.47061e+06	1.29754e+06	1.33297e+06
96	369.296	228.795	27889.4	29709.4	35162.2	34796.8	32046.5	31980.1	31299	29058.1	38356.4	29390.6	37681	28088.4	27029.1	23428.3	26201	32809.8	39475.2	40777.1	47892.9	44619.8	53496.2	36657.7	27175.2	30567	28193.2	32978.4	25164.2	33472.9
97	371.226	150.89	171216	190349	201716	201031	190654	189955	181103	165262	202037	152864	104693	185202	185069	157824	170541	181096	241598	197292	240573	231857	391436	215999	189313	185725	206519	206863	181233	220366
98	371.226	199.61	89255.6	109507	113663	113205	106952	106948	109631	90617.9	113873	79382.2	46032.4	100709	100458	81185.1	85278	87664.6	137401	109274	126243	132774	165558	118809	108238	99223.2	110735	121449	100632	121082
99	379.28	252.15	14978.2	13109.4	13833.4	13062.3	13237.3	15165.2	13787	12249.2	15317.3	11112.2	22016.7	12125.2	13645.9	3890.49	12192.2	20727.7	16624.3	15065.7	15552.8	15649.6	17241.4	19293.6	11637	18744.5	11283.1	12510.3	10717.9	13499.3
100	381.296	320.535	1.58425e+06	1.34115e+06	1.65534e+06	1.54751e+06	1.26834e+06	1.4048e+06	1.36312e+06	1.23869e+06	1.4863e+06	1.17681e+06	1898824	1.45937e+06	1.61972e+06	1.6774e+06	1309628	2.1608e+06	1.85948e+06	1.64596e+06	1.83284e+06	1.83104e+06	1.73919e+06	1.69975e+06	1.52809e+06	1.93588e+06	1.32261e+06	1559494	1.49528e+06	1.66663e+06
101	395.275	109.95	57575.6	59742	69392.2	70450.5	63684.3	59068.4	69145.5	65310.5	73891.3	60880.4	52005	62431.2	65932.5	71259.1	61419.7	66889.3	77812.2	78329.6	70631	83863.9	83465.9	60703.1	74894.5	70903.9	67016.9	78452.3	76850.6	75249.7
102	399.307	178.345	97537.2	107831	109499	115992	102343	101562	95937.8	99578.8	110511	109242	125882	101634	94879.3	101067	97436	112159	121002	122931	138632	143397	145941	106784	107496	114826	95387.6	139564	98845.5	117285
103	402.356	257.41	8944.99	8624.39	8791.12	9914.54	8329.03	9550.74	7638.44	7518.69	9053.52	6046.69	15209.7	6861.51	7442.91	7139.92	7475.3	11257.5	11429.1	8653.64	12969.8	10098.5	14603	13288	7620.68	11415.4	8523.3	8464.58	6574.55	9213.23
104	413.265	1578.24	27870	32086.3	35246.8	35134.9	30250.6	29008.3	31315.4	31331.9	33266.6	32118.6	29234.2	37543.4	38682.1	30840.6	34249.9	42088.7	31597.8	34331.9	33312.3	34263.7	31419.2	33257.7	34386.1	41432.7	32512.8	34853.8	34580.8	36508.7
105	413.265	868.3	40165.6	43009.5	50073.9	51989.2	42397.8	47682.8	49015.5	42958.4	57286.5	48834.1	12959	57496.5	52986.5	43149	45199	57130.9	46977	51132.8	44999.8	46329.3	40106.2	37285.6	50346.4	54083.7	45821	46484.9	52440.6	48792.9
106	413.265	250.495	47852.8	45609.8	55045.8	55376.4	49296.9	51161.5	115628	103153	60768.9	48069.7	50689.8	61357.9	63846.1	78515.3	51475	61472.3	53923.3	61769.4	56310.4	54891.2	53687.1	49658.7	56967.3	63139.7	108585	55071	55843.7	54073.3
107	413.265	1002.6	22969.2	23654.4	26639.8	25509.4	24758.6	31149.6	26688.4	20357.3	32879.8	29449.1	5729.65	36011.7	30668.2	27764.3	29826.5	34989.5	26982.7	19379.4	20224.4	19620.9	13892.7	16427.4	33824.4	34711.2	39170	25896.2	36038.4	28494.3
111	413.265	274.14	47740.2	51810.2	56631.1	56414.3	48702.1	50915.2	50567	53382.3	56693.7	51752.8	46629.1	55302.1	55714	54675	51380.7	59705.4	53732.9	64725.3	59729.2	54383.5	54549.7	47422.7	51466.6	63916.6	48186.7	55469.3	52825	53862.4
112	413.265	761.925	41213.7	41622.2	49887.8	48281.1	41196.4	42643.4	43900.8	44219.5	52099.9	45145.3	14117.4	51558.9	49369.4	41463.2	44446.3	48574	47336.2	53182.3	46091.5	48740.8	46962.4	39179.5	48043.3	51433.9	42131	49110.4	48601.5	46212.8
113	413.265	686.8	28489.7	29749.5	34153.5	32882.9	28626.4	31456.3	32962.3	33883.2	40707.4	32444.8	13418.1	35121.6	30173.5	21308.3	31949.8	31657	32783.6	32560.7	30702.1	31291.9	30826.1	24126.9	37285.2	31209.7	30166.5	31786.8	38038.4	33343.5
114	413.265	903.43	38100.2	38688.9	43075.8	48087	37804.1	43439	41752	37816.7	46898.3	45666.8	10071.3	49735.1	45219.3	37054.9	44831.1	47812.3	43884.8	46096.1	38076.6	41704.6	37266.1	34694.6	46632.9	50259.7	41901.1	45179.6	48014.6	43328.3
115	413.265	350.575	579687	584455	720856	672350	608595	510828	510457	466748	624309	479234	473565	732150	773723	531891	604284	816391	657424	592332	622508	666557	812663	502882	763142	772798	703517	937286	773158	842603
117	414.268	350.64	132277	139115	159132	160948	135373	121712	120212	111027	146121	114028	113071	170814	180378	128988	147997	179241	156873	137681	149068	159425	188519	124300	178910	173175	160219	210761	174928	194245
119	415.21	67.915	855954	536388	566245	448522	447262	622738	475211	474825	587370	413183	5.27334e+06	473669	873204	1391854	499742	2.2171e+06	470982	441412	793007	471406	569940	1.45092e+06	444884	1.16679e+06	480713	434839	373678	451396
120	415.271	351.12	22310.2	22918.9	25747.9	26023.6	23832.1	18911.7	19038.2	18836.4	24786	18514.8	18538.7	27127.1	28771.8	19748.8	22164.1	30312.4	23785.7	21102.9	25393.4	24907	35659.1	18129	32052.4	28546.6	27033.1	35330.7	29414.5	31580.8
121	416.214	68.15	202541	138476	139367	116066	110966	162359	119445	125511	147494	106457	1.89272e+06	120668	208423	388433	125602	606360	118532	113816	198878	125365	148859	398298	111461	323565	115736	105200	88292.3	114331
122	427.25	965.23	9057.84	7431.28	10634.5	8775.83	8848.96	9357.75	9167.53	6632.8	10732.6	6239.73	31981.1	8710.14	9321.97	13739.9	5848.4	11378.8	11606.9	10601.1	11963.2	12579.4	16435.6	9223.62	9404.85	12162.7	8446.12	9310.27	7721.36	8350.43
123	430.388	351.715	157841	155812	166816	156702	149023	161503	148990	119429	192004	114578	321685	122515	147686	162797	129556	170547	204981	157753	200740	199071	238660	225884	137820	147898	148629	154112	137926	154821
125	431.391	351.685	49647	52033.1	55812.8	49107.1	50626	51918.1	50340.7	43417.7	61809.2	38057.1	85087.9	38148.4	48042	52429.7	39751.4	57199.8	72466.1	52348.4	71617.2	68223.9	85473.1	78184.5	45445.5	46200	48206.3	50476.8	40320.2	49263.1
126	432.394	351.59	9781.11	8621.22	8981.19	8631.3	8071.8	9663.75	7833.89	7413.11	10278.4	7193.94	14515.8	6588.08	7907.99	9466.28	6544.45	9795.38	12556.7	9303.16	10761.4	10937.1	14307.8	14028	7060.27	8265.35	8399.08	9011.38	6280.33	9431.88
127	437.192	71.96	1.3477e+06	1.45114e+06	1.62929e+06	1.67592e+06	1.4633e+06	1.06629e+06	1.37878e+06	1.35821e+06	1.84564e+06	1.30296e+06	1.30364e+06	1.4666e+06	1.51443e+06	1.28518e+06	1.45142e+06	1.14282e+06	1.75339e+06	1.58355e+06	1.59391e+06	1.64883e+06	2.03586e+06	1.3644e+06	1.54755e+06	1.62111e+06	1.88888e+06	1800580	1.68842e+06	1.54833e+06
128	437.192	231.84	18174.9	20426.7	24046.2	21007.4	20353.7	21325.2	19064	16050.3	27952.3	16125.9	81835.9	18470.7	19810.1	16786.8	16481.4	20007.5	30228.6	22913.2	28590.8	28577.7	34565.7	21297	21830.7	21396.8	22869.2	24116.7	21850.6	22773.9
129	437.192	318.19	10728.6	12440.4	19015.1	13029.3	10203.5	11414.2	9989	9248.84	18419.6	10712.5	75278.9	11651	12027.7	9971.01	9248.19	12852.2	20950.8	18720.4	14011.3	14365.7	18802.1	13583.3	14429.5	12814.7	13249.6	12590.9	10685.9	12218.2
130	438.196	71.905	349833	394271	430484	439607	397018	229940	373885	364568	488958	354073	324080	388579	401258	331530	392050	290199	466205	409078	413046	441433	569780	352802	421257	428303	538610	505496	474271	429278
131	438.196	232.42	4915.36	5529.32	6088.88	6940.05	6269.82	5509.03	5621.92	5704.31	7477.38	5153	21922	6228.99	5973.63	4797.13	4913.49	5206.77	8098.52	5823.9	7748.02	7576.87	10579.3	6313.44	6463.57	7088.2	6653.24	6783.45	5522.01	6862.21
132	439.199	72.25	58126.4	64581.2	68529.3	72272.6	66055.6	50561.6	61145.4	57471.5	81681.5	55742.1	54576	62229.7	68971.7	58831.3	63626.8	52795.5	73865.1	68007.8	68542.4	72373	91139.8	57808.6	67683.2	72767	83790.4	79468.3	79760.7	67228.6
133	443.333	172.56	136721	137164	155024	150335	138892	140671	137479	125698	154184	133989	157586	137027	151283	144772	124434	138066	152988	148869	159583	167204	173055	152695	142481	145473	133575	155375	139625	148147
134	445.364	265.26	9114.53	8371.92	10200.9	9624.29	8856.63	10150.7	8051.57	6952.02	7953.44	6864.02	10602.3	8143.88	8021.55	6155.39	7585.51	10688.4	11238.6	10694.3	13581.6	11995.9	13146.2	10725.4	9056.97	9835.16	7980.04	12114.8	8492.21	10615.8
136	449.395	254.135	9997.27	9480.7	10916.7	11732	9631.59	9809.16	9165.46	8006.56	10023.7	7030.7	10825.3	9640.28	10800.4	3063.39	9173.84	11503.6	10525.5	11146.9	12874.8	14098.6	11466.3	12022.7	8964.45	12819.7	9471.81	11717.1	10012	11434.9
137	452.369	354.545	37552	35576.3	44655	40897	40700.8	41143	37819.4	32403.6	52268.5	30120.9	40650.8	31206.6	37587.6	23978.7	31880.4	38220.1	54961	41420.8	53386.8	51765.3	60256	47035.6	35673	36938.9	36940.5	42278.5	35851.1	42219.5
138	453.167	67.79	3.98167e+06	4.16789e+06	4.49028e+06	4.33763e+06	4.18329e+06	4812232	4.14822e+06	4009926	4575113	3.91418e+06	4.18208e+06	4269945	4582431	3.9237e+06	3933360	5309956	4.27756e+06	4521551	5.45733e+06	4590521	4.69637e+06	5024439	4.17113e+06	4.58569e+06	3.91209e+06	4082419	3814969	4.20243e+06
139	453.317	315.36	28187.9	26206.1	33100.5	29827.2	27201.6	27284.5	24795	21741.8	29157.7	21542.8	24029.3	26155.2	30556.6	25153.2	27123.7	33185.5	35031.1	31987.1	37061.6	35954.1	40179.8	29005.9	32198.3	31315	26675.3	31657	29566.8	31227.4
140	454.17	66.965	1.41872e+06	1.54097e+06	1666799	1.6087e+06	1.55408e+06	1.8828e+06	1.52244e+06	1.43267e+06	1.70432e+06	1.39562e+06	1.30385e+06	1555975	1656759	1.34228e+06	1401143	2.01297e+06	1.57476e+06	1.67095e+06	2.19027e+06	1.71117e+06	1.7613e+06	1.97631e+06	1.53098e+06	1.6659e+06	1.37538e+06	1.44322e+06	1.32878e+06	1.51264e+06
141	455.168	66.965	566957	613782	681142	648370	626254	779483	631227	562253	691545	554538	518977	628972	661450	526062	576132	823476	637772	669162	916772	689436	714147	801587	610626	673394	554158	578483	524837	621540
142	455.333	289.04	190464	203562	223695	220361	200698	196187	185277	170414	219826	162002	1.14889e+06	194000	202454	203620	171330	232639	399428	230744	347456	365387	434943	329524	221286	217928	218077	321989	217555	338134
143	456.17	66.81	111366	125620	137364	134759	124729	154424	125065	114003	138688	111372	103867	127333	137520	109322	113203	164530	128736	135141	178240	142621	148034	160922	125665	136869	114006	120259	110068	124364
144	456.336	288.79	65620	65586.9	79158.2	76708.6	66826.7	61949	58180.1	54957.4	76140.4	50311.9	303973	62750.5	68061.4	65355	53593.6	78744.1	91240.5	76903.5	85948	85225.1	100402	87627.7	73357.4	71305.7	69152.8	80598.5	67255.8	77182.8
145	457.172	66.7	19263	19527	25849.3	22852.6	21468	27498	20400.5	18716.9	23704.6	18387.1	17629.8	21530.5	23552.3	18784.1	20205.1	27710.3	22284.3	22618.5	30411.1	24475.9	24300	28461	19791.6	22519.3	19015.5	18895.1	18388.1	21301.9
146	458.419	431.76	454063	495076	540177	564700	481858	497943	487592	399336	601156	357037	570537	437177	500837	381561	411847	523043	709660	561049	670901	677684	792805	648552	452059	521083	456409	566197	452988	527011
147	459.422	431.82	122425	119657	147258	129936	120176	128428	113612	100297	145913	96518	152522	105295	122533	97627.7	100975	139628	167424	140154	170434	165585	183488	162868	111837	135021	111255	136028	117700	131512
148	460.425	431.69	23134.8	24137.7	25291	26556.5	22724.6	23643.5	23056.6	19599.4	28277.5	17877.9	25648.7	19826.4	20465	17119.6	16485.8	25760.8	32698.9	27948.7	31230.8	31544	39547.1	31433.6	22277.1	23025.2	23077.2	25539.3	21605.2	23064.2
150	465.392	1100.87	40695.1	52739.9	61477	61780.4	55563	36860.5	37529.2	80343.6	67161.8	45979.1	43368.4	34800.6	40275.1	42429.7	34393.2	35948	59955	85819.5	92639.1	88200.2	113080	74109.4	30444.4	39627.6	14569.9	43273.8	45147.2	38577.9
151	465.392	959.81	32873.7	34867.5	38602.4	38025.4	32249.6	10876.3	18992.7	52573.8	29934.3	22297.6	13504.8	12240.2	21658.5	11690.9	16051.9	12766.6	44600.3	73364.3	80344.3	60440	107279	84821.6	26824.7	17929.4	1341.15	51706.5	39033.4	26848
152	465.392	889.44	10300.8	10727.8	11834.3	13457.2	9912.33	4099.78	4252.77	16182.5	6919.23	4677.29	4186.53	2349.88	6669.68	3644.84	4495.96	4244.6	8291.14	21322.8	29719.8	22618.1	45319.9	20751	10089.6	5183.42	0	21790.3	12685.6	11329.7
153	465.392	1023.95	18134.7	21787.5	27697.7	27501.2	25519.3	12514.9	13437.7	36170.5	26393	18183.4	14252.9	16555.8	17135.4	21616.1	12132.2	15830	23118.1	44766.6	51745.1	47289.4	63589.6	38610.7	14206.8	19712.1	4989.81	22873.8	22103.8	16781.2
154	467.407	1094.04	34345.1	42313.3	51205	50531.1	50551.4	23784.5	28676.8	72626	63556	41111.9	35240.1	28734.2	35185.2	40865	26970.5	28529	52464.1	73227.4	85060.1	72467.3	98781	70819.5	24931.5	29565.7	8516.06	39246.6	36747.5	32207.8
155	467.407	960.8	12955.6	14293	17445.7	17776.8	18838.5	6188.67	7436.61	32240.3	10526.7	9084.12	21115.8	5282.29	11506.5	8416.97	7832.22	5750.68	12748.9	27428.4	35208.1	24619.7	51177.7	35030.7	12644.3	6881.95	1175.98	25346.2	14464.1	14824.5
156	467.407	1020.06	13958	17862.8	22134.1	23376.1	20701.1	7683.28	10548.8	31675.1	16704.2	12236.1	12478.9	9376.18	13547.4	14140.9	9767.26	7611.91	21656.1	41126.1	35238.1	30010.9	53528.5	35974.1	11918.4	8571.05	4086.99	25353.6	17557.2	14369.8
157	467.408	1174.36	32258.1	38463.8	40776.9	45388.8	37759.2	24487.8	24365.6	68271.6	44918.8	32385.8	31734.9	30313.4	29877.1	36227.9	31588.6	25318.2	35154.5	61497.1	62594.4	54455.1	84569.1	66685.4	22455.7	25361.1	7526.99	35458.7	31109.5	30289.6
158	473.358	233.85	7622.79	7260.28	7263.62	7612.01	6828.25	7399.7	7397.21	7175.78	6071.37	5558.63	7615.18	7247.04	8791.17	6384.82	7731.37	9427.57	8769.04	8231.29	7988.58	7540.05	8567.01	7704.12	7870.44	7356.51	7257.5	9228.38	7521.12	8828.26
159	475.374	256.58	11419	11278.4	11543.3	12051.3	10979.4	10469.9	10292	8716.61	10407.7	6936.28	11416.9	9547.16	11219.9	3405.21	9387.91	13641.2	12796.1	11246.8	16050.5	13239.9	15444	13305	11259.9	12839.5	9862.78	11926.4	12552.4	12645.4
160	479.408	981.825	8323.26	9473.56	14197.7	13677.9	9341.94	3967.76	4983.54	13004.8	6152.3	4609.05	3456.13	4154.68	7123.92	4896.66	3791.41	3089.47	10933.5	26368.1	13640.8	18494.5	51954.6	18343.1	7863.71	3813.96	0	13671.7	11029	7163.88
161	481.423	1052.98	10018.6	12935.9	15848.8	15274.9	16059.6	5592.39	7807.66	21085.3	13484.8	7883.2	4857.49	7036.82	10704.7	9487.58	6317.91	3585.53	19304.5	32300	13485.1	18658.2	54648.6	28741.2	7369.01	5346.91	0	14766.1	14158.6	8059.74
162	483.328	234.285	26979.2	31151.6	29540.9	32662.9	30194.5	27996.1	29698.5	26848.7	33495.3	22994.5	25713.2	30565.1	30288.4	28402.3	28616.4	33808.2	35926.3	32681.3	38030.4	34879.3	41049	32409.3	32054.4	32414.4	32056.5	34344	30441.4	32514.9
163	484.331	234.27	7072.6	8376.61	9251.88	10227.1	8315.86	8399.08	7554.55	6946.71	9400.72	7159.05	7974.08	7534.65	8574.16	7613.23	7259.98	9674.21	10667.6	9051.99	10673.6	9786.49	12536.5	8452.31	9382.99	10139.3	7642.25	10238.2	8696.98	9559.1
164	487.372	228.415	3506.48	3326.23	3277.6	3958.92	4175.3	3554.39	3382.04	2714.52	3973.07	2629.22	4270.94	3682.23	3758.07	3436.7	3282.11	4241.91	4803.18	4471.55	4752.67	4360.83	4125.93	3860.05	4115.27	4126.46	3376.82	4400.01	3943.26	4272.17
165	487.411	351.51	28099.6	26611.5	29733.9	29784.6	23161.5	25980.2	23494.2	17883.6	29586.2	19917.2	35484.8	21357.8	28167.9	23689.5	21627.6	29468.9	33901.6	29128.1	37433.1	38200.6	44368	36707	25871.1	27204	22720.9	33695.2	23991.9	29095.6
167	489.426	348.72	7591.16	5765.98	7822	7520.49	6163.95	6535.85	6459.02	5139.16	6569.49	4766.84	8911.33	5938.56	7095.21	5566.76	5322.88	7598.97	8344.84	7476.06	9651.19	9542.19	9629.23	9116.72	6781.54	6712.51	6081.75	7140.96	6808.76	7010.9
168	491.408	1125.35	41526.4	48988.5	56881.1	59344.2	52931.7	30903	38575.9	79298.5	49446	39718.1	38406.6	31284.6	36070.3	36571.6	29350.1	24529.4	51108.6	84835.6	111761	92324.2	124426	77020.5	35902.6	30016.1	10038.1	49672	38940.8	42501.5
169	491.408	972.94	51580.6	64978	78828	83225.8	67738.9	21503.4	42185.6	100185	49083.6	32871.5	26718.3	23455.8	43733.8	20096.9	23019.6	18068.9	68049.6	167753	163201	146856	210568	103229	74243.6	27996.8	2157.19	103985	76016	67248.6
170	491.408	1045.94	27873.6	36918.3	42036.7	41554.4	39688.5	17528.2	23216.6	52201.6	33697.1	26323.9	18985	22045.9	26518.1	23811.3	19168.5	17963.9	39308.4	68837.3	77102.6	75062.8	90466.9	56921.3	26482.6	24040.1	5422.56	42905.3	28569.4	32495.4
171	491.408	915.325	12491.8	13477.7	15507	16026.6	14272.4	5047.48	6907.46	20319.8	7626.44	6003.73	12613.9	3151.85	6969.7	4094.27	5227.84	3633.48	12437	26408.9	37613.7	27923.1	60494	29731	17753.3	5108.82	0	29306.2	13902.1	15502.7
172	492.411	972.94	19283.3	21011	27870.8	28221.1	25133.9	8511	14798.2	32156.2	16918.4	11430.5	8546.65	8360.55	14699	7420.59	8586.34	6535.23	23148.7	57957.8	57623.1	51857.1	76008.7	37373.5	27025.8	10196.8	954.768	35329.2	26430.2	22192
173	492.411	1125.31	14041.1	17360.5	19481.6	21311.5	18769.3	10555.6	12959.9	27828.5	17874.1	13162.9	13335.6	10880.2	12310	12992.8	9815.28	8945.92	16892.5	29606.4	39759.4	31085.7	39500	24872.4	11633.4	10875.8	3650.91	17458.1	13051.2	15978.9
174	493.424	1102.05	218938	311341	362542	380617	373349	138816	179201	401331	507298	331978	176126	202380	212399	314091	147558	227321	432480	521706	607260	591332	716563	427868	166019	235043	74152.6	344636	305532	195062
175	493.423	970.88	51423.6	72491.4	76412.3	82397	80828.4	23149.5	36491.8	112546	45902.9	45821.6	19878.3	23169.6	40116.4	27948.2	32932.7	20487.4	59611.9	116645	154459	120055	234689	150774	68644.4	28683.7	2273.06	112411	68368	71849.4
176	493.424	1180.08	612106	776436	812799	920023	791984	436637	497818	1.0773e+06	1.19527e+06	746505	730370	619192	574185	802670	516367	518700	975170	1.05448e+06	1.26857e+06	1.20811e+06	1.54741e+06	1.33294e+06	459317	669655	300032	703107	706523	555035
177	493.423	1034.15	58020.6	82983.2	87369.7	92200.1	93253.7	35690.1	52831.1	114200	75939	55624.7	32108.9	45286.8	62430	45164	38969.4	27014	88822.3	157129	152354	143365	204066	140673	61544	40995.7	3817.56	100714	68564.1	64526.1
179	494.427	1180.14	186594	220591	248903	317729	238610	137221	151854	360643	410486	206569	231084	188770	184362	221537	160546	168957	328041	356822	434391	406406	502877	424946	143619	202109	90075.6	209225	211917	178195
180	494.427	1102.12	86717.8	97884.2	120510	126760	106488	48967.7	64723	117975	158842	103771	60883.6	78724.4	84117.7	98915	54193.1	82997.6	137757	162746	179839	165140	215677	138026	60122	95078.7	26855	100787	96475.6	68044.5
181	494.427	1034.46	19868.3	28367.7	29873.2	32984.4	30910.3	12020.7	18232.9	37179.1	25549.8	19543.4	12312.5	17830.1	21462.2	15696.9	12351.3	10251.4	30669.2	60045.2	56529.3	48024.4	69685.9	45965.8	19599.8	15688.4	1612.82	34475	23196.1	22885.5
182	494.427	970.685	18526.4	23838.9	26893.7	27802.5	25609	7674.62	13526.3	37939.3	15537.3	14899.5	7120.49	8110.19	13417.3	10127.6	10313.8	8152.06	19941.1	39722.3	55055.7	40936.3	88330.4	48780.5	22505.1	10493	901.154	35852.3	23496.3	26520.9
183	495.264	710.86	146734	183479	199193	230453	204530	105857	106016	94349	108370	108733	61388.9	315460	237209	199435	225425	201084	145718	126742	134834	136970	174033	93075.8	346512	219915	357593	454831	346024	468150
184	495.439	1229.29	359436	441930	379589	444212	430604	358481	324534	611672	436231	418392	383681	350601	313355	370433	389868	198701	429910	494769	517448	493171	576108	609003	209451	270585	120469	319227	340107	316762
185	495.439	1176.86	400028	491063	538244	605208	512852	283232	317757	706168	757881	464763	465495	409440	373779	522793	334761	361790	627807	664798	850109	787984	993825	905760	294138	407210	158463	430315	422236	363834
186	495.438	1103.8	45261.1	55037.4	59936.1	67688.5	65193.9	30491.6	39356.3	99744.5	55390.2	41644.5	27406.1	30726.8	44771	35165.2	30674.2	25879.7	65391.2	113377	111645	81501.9	130595	100024	37015.7	28563.7	7390.82	63653.8	47664.2	44242
187	495.438	1042.7	24953.7	37341.9	42700.5	43648.5	44177.8	16493.7	20897.8	65276.4	30663.8	24201	25133.6	16645.9	27260.1	19464.6	21527.1	15305.4	30709.4	60577.9	78771.2	61026	99622.4	70333.1	26628.6	16315.4	1864.85	50073.9	28354.3	37096
188	495.436	980.36	11382	13804.4	16214	16130	15104.7	6985.66	8153.42	26605.9	11647.3	9254.91	13852.1	6567.06	8140.03	8513.57	9787.17	5334.11	9766.33	19953.7	28493.9	25076.6	34623.2	26581.7	8705.91	7428.04	1005.22	21939.4	6992.81	13533.4
189	496.443	1229.21	121834	139322	122686	145602	133661	111011	97527	184931	141135	127122	123979	115931	100088	119161	122300	66868.4	142698	157820	162068	157235	181277	185328	72288.2	88030.2	41606.1	103017	110005	100993
190	496.442	1176.62	124925	146115	159679	179272	154829	84944.4	96923.6	203750	220339	139028	147284	124519	116611	156069	100590	109243	188123	201005	279503	231018	328441	284311	89640.1	125532	53632.3	134748	136429	114645
191	503.406	305.185	22720.6	21624.1	24729.2	26377.8	25259.7	23373.4	22433.5	22154.5	19955.2	19700.6	27910.7	20412.4	23519.1	20092.3	22779.6	27943.1	27143.2	25247.3	31496.1	26709.7	27025.1	25193.2	21777.9	25416	21886	26428.9	23525.1	25188.1
194	505.423	1170.01	22612.8	24759.5	31505.1	32293.2	29116.4	28466.2	29312.2	50546	33236.4	28618.9	25076.2	26118.7	24016.1	35921.6	23935.4	17583.2	19363.6	32107.3	25411.6	33723.6	62916.2	37748	18239.7	16586.7	4125.88	19829.6	19032.8	20557.8
195	505.423	962.26	6157.89	7101.84	7713.12	8362.84	9188.48	4720.24	5278.48	12041.1	4254.22	5544.68	3011.12	3487.86	4198.05	3442.34	4366.27	2484.13	5817.93	10885.5	10138.8	12386.4	29401.6	14586.3	7927.97	2885.33	782.624	11677.4	6511.12	8215.63
196	505.423	1019.16	5600.31	8022.08	8570.41	8569.46	9892.9	5307.99	7890.2	14371.2	5309.51	5982.34	3745	4485.8	5442.46	5041.37	3918.38	2429.11	7864.32	13222.3	11307.2	12040.5	28562.9	13824.7	5968.1	3575.46	0	9848.38	5160.37	5943.53
197	507.439	1206.37	83971.6	101337	95770	110709	92514.2	76978.4	59499.3	138682	78603.5	70745.4	70913.6	71466.2	59249.6	112318	60933.5	32429.7	123781	158681	81489.2	118064	292680	189580	64451.8	51796.5	20680.3	83016.6	77707.6	75452.4
198	507.439	1136.36	26070.6	32343.2	36891.6	36866.1	36601	21137.5	21451.9	43458.5	30921.7	25469.7	17985.8	22838	23866.5	34324.6	16668.9	15321.8	45329.8	67366.8	32018.8	45560	125888	68731.8	23309.1	23023.2	4002.98	36540.9	27183.7	25022.9
199	507.439	1065.08	17842.7	19284.3	23076.2	24784.5	23172.6	10308.5	11501.6	31618.5	15190.2	13565.8	8584.91	10110.1	15742.4	14192.8	9844.82	6264.9	28528.2	56323.2	24014.7	35800.8	105082	42070.7	13023.1	8035.43	1289.61	26323	18437.6	14937.9
200	507.439	1003.15	6895.9	8411.11	9865.86	11445.6	10628.4	4379.29	4382.65	13055.3	4546.26	4257.25	4290.18	3804.02	6584.66	4420.24	4541.51	2504.12	8997.29	19166.2	11729.8	17560.6	50547	20050	7842.17	3953.36	0	13772	6454.89	7697.32
201	508.443	1206.37	32530.6	36581.2	36296.9	43058.8	34318.7	27596.4	23190.8	46733.8	28740.9	26445.6	24965.4	27547.4	21675.7	40552.5	22075.7	13499.7	43309.5	58497	31064.8	41575.2	101584	70028.8	23826.7	20484.2	7205.12	27985.7	27000.1	26656.9
202	508.442	1136.39	9741.76	12417.8	14875.2	13827.1	12247.6	7414.61	8453.61	14490.3	10960.2	9001.18	6399.49	8383.61	9054.95	12798.8	5897.69	6128.88	15788.9	24873.8	11757	14602	45319.5	22718.7	9119.32	8373.59	1919.72	11933.1	10476.3	9102.68
203	508.442	1065.48	6254.16	7019.92	9653.11	9167.33	8661.1	4162.04	4941.85	12280.8	6612.68	4974	3444.88	3824.41	5729.45	5503.05	3328.5	2299.73	11092.7	20336.4	8492.62	14189.3	36478.4	14665.3	5684.38	3609.92	0	9853.67	7275.16	6134.91
204	509.184	377.46	2.19001e+06	2.65994e+06	2.88149e+06	3099601	2.67127e+06	2.74382e+06	2.54403e+06	2.32088e+06	3.01923e+06	2.40734e+06	1222716	2.63389e+06	2.30359e+06	1.78793e+06	2.47277e+06	1.34938e+06	3.36803e+06	2.85778e+06	3.07174e+06	2.88104e+06	3.64099e+06	2544277	2.79703e+06	1.63225e+06	2.93618e+06	2901132	2.90033e+06	3010184
205	509.455	1244.34	66282.5	67663.6	71907.8	82321.6	71317.6	70444.1	54565.4	95608.4	55196.6	54865.2	54042.3	75066	52181.4	78493.3	62691.7	27441.4	98504.7	101619	48669.9	69733	137859	117898	49573.7	35828.2	17180.5	60956.5	68060.1	57389.3
206	509.454	1201.3	67621.2	80518.8	72889.7	84770.4	73556.9	53830.5	48729.6	107333	62216.6	58754.1	55072.1	66333.5	46919.9	90794.7	48901.1	24837.5	103197	122734	57835	80312.5	199328	155511	47221.9	36258.4	12383.4	65989.2	59355.2	56435.5
207	509.454	1137.67	22625.8	26779.3	29152.5	34531.6	31216	15930.8	16742.4	42862.9	24515.7	16013.3	13027.6	16414.3	19476.9	18923	13433.9	8718.99	34848.5	63447.2	28122.5	34028	112210	68204.5	16190.9	10375	1563.1	29360.6	23111.4	18380.2
208	509.453	1075.74	9204.76	11009	14615	16248.9	14466.4	5853.4	5038.33	17456.5	7373.27	6159.57	5393.1	5461	7827.21	7987.76	6642.89	3322.7	14419.9	25701.3	15169.4	19454.4	63559.6	31789	8801.91	5093.82	0	14287.4	10028.8	9792.91
209	511.242	781.04	137080	162107	175455	184624	159842	70822.6	73490.2	66884.6	75000.1	60949.6	85607.9	308391	352844	207677	207542	318322	99650.9	85442.1	97526	97581.2	97765.4	78832.9	373764	399035	231790	460459	373147	421668
210	511.359	319.44	170175	168966	192683	201181	181221	169198	168472	154860	196259	147034	176800	182386	186846	162865	161880	207422	223243	197378	225000	226623	297303	202352	193478	207506	180926	212873	190812	200674
211	512.363	319.5	56167.1	61552.1	66758.6	67764.5	61399.1	61804.1	55284	49414.1	65137.5	45365.3	57468.1	56882.2	63570.6	51652.3	51988.3	71757.8	74939.6	64755.6	76201.6	77583	86567.2	67481.4	65713.6	65672.8	58429.6	66562.2	62178.3	67154
213	515.408	1091.04	14568.1	15890.6	18550	18480	18203.8	9687.57	11482.7	30411.4	12544.6	10076	18352.4	8419.98	9960.67	11315	12404.5	8361.48	10675.4	26537.4	26292	33783	45190.1	32801.8	14392.2	8633.89	1353.13	21642.2	9128.05	21593.4
214	516.476	493.9	116721	135854	164330	159317	148826	182231	98838.4	153336	146646	146534	52287.6	152970	157343	123601	115398	151698	175360	235281	215548	340259	286958	152903	31889	72671.9	14670	47917	49436.3	41732.1
216	517.423	1068	41202.8	51162.4	59267.4	61467.1	55080	19760.8	32579.8	72133.6	39222.5	33450.1	32327.1	19096.3	33257.7	34700.4	21309.5	25159.8	37530.9	93109.7	101574	111874	171353	92415.7	51155	26405.4	2726.19	72958.1	38482.5	53423.4
217	517.424	1148.31	91066.5	105375	122041	129804	119013	57245.6	70725	169581	90390.7	77008.9	81153.1	51705.9	77973.2	67447.1	68340.2	52556.3	83838.4	172660	188243	193664	428242	235643	114320	60403.1	7793.44	128793	86983.4	115419
218	517.423	994.675	23446.3	28195.9	35043.2	35008.2	32950.5	11163.9	17673.1	46250	18264.8	18625	18280.5	11515.5	16312.2	12669.4	14014.5	8905.25	26635.6	64650.2	66979	57369.8	113623	68150	23996.2	14210.4	1482.09	47395.8	17378.4	28906.9
219	517.423	935.1	12098.1	15096.7	17714.2	16192.9	16789.6	5437.12	6908.27	23280.2	7437.8	6493.99	20095.2	4066.36	8568.08	5463.51	6101.4	5169.29	10163.2	24357.3	35248.9	26345.7	65602	34518.7	17253.6	7326.01	1543.47	31111.6	10810.2	20522.8
220	517.421	349.705	21450.3	20430.4	22871	24243.4	21308.7	18905.4	19773.2	16839.4	21020	16689.9	20256.6	20585.1	22759.3	18237.4	17393.5	26760.7	24360.3	21416.1	29814.9	27172.1	33211.6	22572.4	21389.9	22388.7	21227.2	24940.3	19894.5	23403
221	517.423	880.815	7309.24	8368.69	10216.3	10651.3	9989.57	3217.76	4703.36	15131.1	3640.57	4504.24	3535.65	2788.29	4147	2651.79	4830.24	2870	4804.6	15226.3	15135.8	16224.8	28866.9	18849.5	11514.9	4625.71	859.185	25520	6852.99	14094.9
222	517.424	1223.09	11706.8	12894.9	13063.7	16719.1	13460.4	7745.85	7408.4	29763.1	11729.5	10987.1	9260.21	7147.99	7432.5	6955.67	6072.09	5771.07	7593.34	20715.8	23574.8	20852.8	36126.8	30501.6	13148.1	6842.15	1191.16	17446.4	9991.55	17281.1
223	518.427	1148.34	31787.6	36753.2	42084.5	43134.9	40806.3	18025	27019	62994.2	33537.7	26122	28592.1	19164.8	27639	23626.8	23750.1	19187.4	28030.3	61008.4	65562.6	73031.5	143746	85801.7	39440.6	20205.4	2654.72	47048	29939.5	42455.7
224	518.427	1067.28	14354.3	17884.6	20304.8	20957.4	17999.1	7027.93	10524.6	25454.5	13284	11843	10966	6231.16	12579.9	13392	7523.75	8785.44	11486.7	32144.9	34945.7	42477.8	58869.8	31501.6	16858.3	9072.57	1085.24	25291.2	14095.7	17265.9
226	519.44	1192.4	956638	1127402	978696	1.14259e+06	1.0647e+06	766562	840104	1.37236e+06	958834	959814	788284	804683	661112	1.16895e+06	628281	458938	987222	1.3751e+06	1.33379e+06	1.50863e+06	1.56801e+06	1.49174e+06	797816	635445	311473	839998	852827	971131
227	519.439	1049.62	124149	151697	175818	187665	164865	70533.9	113041	195658	137819	112846	78228.9	86637.1	109037	92664.4	77908.5	55141.4	171699	449069	380824	332910	511266	286745	124200	84045.6	7430.78	194727	111413	136746
228	519.44	1116.57	283791	374098	402181	432491	415878	178836	303025	464483	433138	351536	174196	215027	305864	400943	136222	219849	423679	660555	630399	758182	918044	450928	283885	294444	97768.1	379971	333216	302642
229	519.439	981.72	45817.5	62181.4	74466.7	80072.9	75695.7	23796.7	35748.8	96540.4	38765.6	35190.3	30689.7	23764.8	39384.7	32317.4	24271.5	17664	48502.3	131595	145228	132312	223655	120728	56564.4	28393.8	5416.94	102898	47869	72808.3
230	520.443	1192.61	340312	403635	333493	411693	375928	249049	295528	494974	344430	340171	279378	276800	215040	418983	199980	161723	351944	492806	490203	528404	555942	543796	283137	205264	105794	289663	292091	343572
231	520.443	1049.62	47282.4	54915.7	67286.8	67309.5	62045.9	26391.4	39675.1	80423.1	50998.3	41586.5	29425.3	31571.8	38532.7	33722.6	30468.4	20357.6	61832.3	149396	128326	109529	160721	101980	46458.8	30248.5	3275.92	73863.1	41427.5	47293
232	520.443	1116.93	102861	116971	137150	142291	132574	66133.4	101971	150179	141349	112140	69292.4	84359.5	106960	134740	52781.2	87405.3	137135	208563	200667	233551	325095	149511	93716.3	101331	37417.7	126394	108378	101505
233	520.442	981.54	17372.8	22750.4	24898.5	27660.2	27014.3	8454.33	12990	37299.8	13779	14191.1	11036.9	7885.78	14041.4	11220.5	9053.42	6284.09	16912.2	45773.3	58513.8	49424.7	85641.2	43546.7	21220.8	10861.7	2314.57	39242.3	16336.1	26680.7
234	520.507	564.62	203259	235863	318033	298508	309617	274761	229854	302706	304372	276462	172494	283401	212925	203534	216809	178081	266020	323235	462905	408894	343131	266223	239546	242954	187118	291186	286053	228532
235	521.455	1230.65	2.81113e+06	3270889	3.13628e+06	3.39918e+06	3.28161e+06	2.75791e+06	2.75577e+06	3.63233e+06	3.68038e+06	2.87904e+06	3.10952e+06	3.13376e+06	2.47458e+06	3.40453e+06	2.6805e+06	2.09438e+06	3335080	3.58539e+06	3.53484e+06	3569174	3777608	3.59218e+06	2.54237e+06	2.45342e+06	2.19399e+06	2673928	2933748	2.95567e+06
236	521.455	1182.5	1.7849e+06	1.99289e+06	1.9328e+06	2243288	1870092	1.08741e+06	1.24522e+06	2306090	2309756	1.83077e+06	1.44754e+06	1.70919e+06	1.32955e+06	2.96557e+06	1.00042e+06	1.22559e+06	2.118e+06	2.75203e+06	2.33068e+06	2890655	3.30844e+06	2.72157e+06	1320011	1.32694e+06	748706	1.60756e+06	1.61904e+06	1.65517e+06
237	521.454	1054.58	126878	150369	181084	187931	166828	72256.6	97069.3	216759	136238	103308	67867.4	69726.6	115700	93929.3	82877	65106.3	124935	308690	367778	322336	503111	318155	151624	79721.6	8505.32	209514	132646	162761
238	521.455	1113.94	182887	221911	246977	283868	279162	117372	176421	361456	234792	175252	115003	120815	169559	162126	112390	95770.6	231793	512455	525538	451712	591236	426385	175735	128966	28910.2	299127	190693	189586
239	521.455	492.57	160934	188460	232265	212866	209432	174050	154001	164527	234881	148584	89388.1	168691	169477	154676	111234	155171	234309	357671	331955	335698	389171	297433	213050	219361	120957	218921	211269	176816
240	522.459	1230.65	1.12835e+06	1.33532e+06	1.23297e+06	1368314	1.35424e+06	1.0972e+06	1.07033e+06	1.52001e+06	1488335	1.14664e+06	1.27274e+06	1.23504e+06	932335	1.39281e+06	1.03082e+06	760850	1.35622e+06	1.45925e+06	1.42119e+06	1.47108e+06	1.57319e+06	1.5192e+06	967943	914541	828008	1.02718e+06	1.13023e+06	1159076
241	522.459	1182.06	662861	750945	702921	866387	679559	375490	449986	878289	872967	670902	533643	626179	483672	1.17995e+06	360315	436845	785982	1.04224e+06	900036	1.11495e+06	1.31701e+06	1.05472e+06	468616	474148	227979	578658	584900	597891
242	522.458	1054.86	46068.5	55144.7	67416.2	69244.1	63697.9	24527.6	36503.8	83987.4	49924	39532	22874.8	27247	42780.7	35386.9	29356.9	21957.7	43146.2	101054	118902	109273	164614	102119	53140.4	29669.4	3691.08	81462.7	48638.6	59687.1
243	522.458	1114.23	62403.6	83343.6	98799.5	97249.1	96425.2	42773.7	63590.7	127034	90043.4	65188.1	40033.5	42076.1	59672.1	57536.4	38079.6	33200	91969.7	166687	172984	145148	191306	142806	64856	43084.5	10630.4	99948.8	70411.7	71228.4
244	523.468	1126.25	63753.1	74041.7	83364.3	89537.4	82409.8	36579.1	48317.1	122866	68669.1	49529.9	47879.4	35876.3	59877.1	46160.1	45308.7	29760.9	68568.4	126899	139392	126501	182389	135920	70005.8	31915.1	4291.87	87430.6	58896.4	79772.4
245	523.466	1071.01	23139.7	32080.3	38435.4	37590	33168	15176.1	20959.7	57629.3	24140.8	19867.5	23601.5	15480.7	19421.5	21239.4	21135.5	9924.1	20801.2	51278.7	55714	52668.2	68058	58116.5	26286.8	15378.3	3214.34	40167.3	19324.8	36944.1
246	523.47	1229.26	1.72625e+06	2.01166e+06	1.78935e+06	2.01763e+06	1.9558e+06	1.61738e+06	1.59875e+06	2.27202e+06	2.21496e+06	1756494	1.92297e+06	1.8444e+06	1417546	2.17778e+06	1.46383e+06	1.09243e+06	1.99769e+06	2.21908e+06	2.1038e+06	2.0897e+06	2.27887e+06	2.18708e+06	1.45717e+06	1.33313e+06	1.1939e+06	1.3741e+06	1.52827e+06	1.67751e+06
247	524.474	1229.16	605761	728590	635722	738758	722858	577487	561123	808712	799049	640642	654567	667211	492674	803562	534326	381119	728513	768269	752137	756080	834853	807038	510771	464822	421884	471379	530468	585703
248	524.472	1074.19	8735.57	10450.9	11927	12913.6	11650.5	5501.14	8410.88	20668.2	9783.29	6085.44	9358.14	6526.04	5864.83	7203.92	8343.77	4173.73	7850.16	16686.1	17678.9	17793	25063.8	22187.4	8008.23	6170.64	1285.8	13493.2	7008.17	13542.9
249	524.473	1129.55	40134	27261.6	40536.9	34876.6	30295.3	14189.1	28790.9	42513.6	24562.1	15794.9	17374.4	15042.3	21073	16937.2	25889.6	10122.5	25917.4	46472.5	52740.2	46914.1	65326.3	50681.9	29421.4	12010.4	1717.14	29902	21354.6	36314.3
250	525.477	1229.24	108341	136683	117932	136624	130912	107904	101277	153106	149115	117945	121237	124594	88825.3	146062	92103	67960.6	133450	141115	133351	136429	151558	148552	93109.2	81949.1	76922.5	89791.8	97978.9	110913
252	531.273	163.975	1.22684e+06	1.11619e+06	1.10361e+06	1.1246e+06	1.01604e+06	1210831	959694	852332	1.31065e+06	750666	2.21369e+06	964874	1.19201e+06	1.13687e+06	1026956	1.67671e+06	1.38026e+06	932653	1.42554e+06	1.33347e+06	1.60723e+06	2.0117e+06	940189	1.32961e+06	1.18132e+06	1.03758e+06	849039	1.06478e+06
253	531.272	276.75	10686	7712.32	7668.94	8679.65	7628.6	9596.82	7479.18	6453.08	9749.74	5292.7	19138.8	8381.01	8400.31	8480.38	8242.49	13219.1	10826.9	7234.76	9291.8	11149.4	13140.6	14738.7	7220.74	11167.2	7515.92	8821.89	5965.57	7307.62
254	531.273	219.97	170074	163807	168613	175288	155833	173931	155225	135133	205044	117987	410280	163081	159897	152566	160629	207474	212301	155348	205489	202999	331310	323236	147522	188333	169572	162936	125087	164110
258	532.276	163.765	432893	410613	391902	414753	361823	440137	354039	311407	464408	223778	828530	345934	425881	398138	370894	584446	509216	323217	510078	479835	583036	760438	325519	477467	449542	371290	305283	387594
259	532.276	218.82	66319.1	59258.4	63151.4	70618	58595.1	65071.7	59728.3	49703.4	84067.1	44618.1	131435	59677.2	63055.2	58898	56380.9	82415	80129.6	57825.6	77408.1	82866.4	113352	107112	54985.3	72235.4	66704.3	65172.3	45267.7	60658.4
260	533.455	1219.63	58787.7	68378.9	69654.7	82100.2	65114.5	70404.2	63533.9	131988	70478.9	76360.5	60937.8	68587.2	60940.6	94153.9	62387.4	41440.1	49575.1	79832.7	59426.6	80981.2	139684	104918	45011.2	39056.7	15019.2	45280.6	45046.4	49865.1
263	533.458	343.875	12765.2	13549.6	16224.3	16187.1	14072.2	12508	13060.2	10622.9	16782.1	9107.61	13041	12470.8	15247.9	10359.2	10766.6	14283.7	22759.3	16326	18716.5	19881.6	25096.6	16672.8	13469.1	17519	14529.4	16713.3	15075.7	15385.9
265	534.458	1219.88	22131.7	25461.4	27264.8	32386.3	25365.9	28933.9	27115.6	54579.7	26885.7	29031.3	23886.8	25883.1	22304	37908.3	26989.6	15206.6	22279.7	30139.5	24458.1	29042.8	53336.3	44491.7	17061.6	13849.6	5609.58	17773.4	18976.2	20312.9
266	535.471	1244.34	322755	388562	319694	407599	392962	321363	214823	511237	293246	291439	234288	414547	191851	468616	293239	119700	499314	481532	226397	392195	819204	642278	223112	177755	69492.9	334317	282526	341236
267	535.47	1144.36	38184.7	46610.3	49760.7	53314	52279.5	27001.8	31784	63284.5	38113.7	32242.9	21673.2	34881	35596.3	35117.4	24699.2	14585.6	62590.3	96838.5	45658	65029.5	186495	99568.2	33482.2	21962.1	3445.89	52915.3	40552.5	34753.2
268	535.47	1086.84	18240.4	23224.8	27033.3	26995.5	27115.1	11175.1	11928.1	34555	13766.2	12846.3	11269.3	9455.97	15932.3	15419.4	11426.3	6667.55	24964.2	49892.6	26083.9	38986.1	120534	58743.6	21129	8519.06	1341.66	32379.4	18147.4	20443.3
269	535.471	1204.07	133021	156445	144154	188037	146399	103702	89260.2	216547	130388	140149	90895.2	142871	88659.9	227325	84587	53573.8	212175	238230	117431	199835	576473	363548	108175	82312.1	25278.4	152746	123997	132711
270	535.471	523.38	30322.5	39661.9	43929.8	43916.7	41866.8	49609.6	23335.1	38176.1	49275.8	30587.7	19652.3	42050.2	35639.4	30474.2	31328.1	24039.9	76640.6	61737.9	28375.6	40765.5	104497	54785.8	28606.8	36629	15826.2	44994.1	29983	32445.3
271	536.474	1244.34	120401	140129	120502	150024	133356	116225	84314.4	187753	113453	113885	94317.4	148203	78220.2	164976	107831	49483.3	183966	173294	88706.6	143442	320911	214371	88654.1	73056.1	26394.6	120336	102961	120149
272	536.474	1204.06	55905.9	61097	59500	76923.3	60284.2	41452.6	32944.4	85134.1	56095.3	53016.5	35559.7	51646.7	36173.8	96775.6	33399.6	21375.1	82640	91883.1	46450.7	77899.8	200172	137898	39705.1	32057.2	11222.2	61775.3	50172.9	52407.3
273	536.474	1145.28	15057.9	19069.3	20053.5	21615.6	20458.7	11457.8	12438.8	25784.4	14963	12586.5	9217.39	11673.6	12839.2	13076.1	8958.36	5642.23	23861	39465.2	17623.1	24548.8	70492.2	39604.5	12135.3	8738.99	1822.94	20109.2	15165.6	14264
274	536.474	1086.92	6810.92	9263.05	11022.7	10949.8	10336.7	5098.14	4564.7	13609.5	5273.86	5709.04	3898.59	3954.3	6614.21	5772.63	3778.47	2694.11	11556.7	17218.1	10400.5	14939.4	45885	21413.5	7907.76	3920.62	0	13608.5	6359.28	8437.01
275	537.486	1253.16	184901	209373	190853	227257	213362	184004	135877	243118	169661	167243	148859	234128	155446	222516	159873	71141.1	342662	278276	129406	196988	460532	381778	145374	98210.3	38649.9	183380	194212	191272
276	537.485	1160.3	29147.2	33431.7	41578.5	42526.4	42092.6	18277.1	18309.6	49953.8	25392.4	19037.5	17882.3	16796.9	25114.3	18507.1	16568.1	8950.51	50941.6	68682.6	37683.9	47465.9	171868	79311	41989	12718.8	1456.11	43012.6	32871.7	55452.6
277	538.49	1254.91	70201.4	78015.2	67805	84698.3	84233	72339.2	52672.3	93492.4	59977.4	62291.1	52810.9	89360.4	57967.3	82436.6	59404.1	26827.3	114412	95061.9	47759.8	65928.9	154454	134225	51614.7	37138.4	13789.6	65168	76148.6	73613.9
278	538.489	1160.37	11326	12905.9	15959.8	25210.1	14842.2	6720.89	6280.99	15518.9	9018.55	7806.35	6007.98	6435.31	8935.72	5707.72	6399.48	3293.13	16722.9	24952.6	13324.7	17554.8	63044.2	30124.8	12428.4	4108.36	0	19071.8	13136.7	11500.3
279	543.439	1167.98	28544.8	31000.1	36527.1	37415.2	35049.9	19281.2	24724.8	49068.3	24026.7	21419	25420.6	17309	28088.9	20287.9	26430.1	17384.8	27071.5	54285.8	64467.3	56480.8	91674.1	58970.6	35101	17119.9	3837.14	43375.9	23756.8	34492.7
281	543.439	963.74	8097.72	10698.5	12188.6	13168.4	11713.2	4479.06	6072.57	20206.2	5207.24	5658.69	4978.81	3600.83	6524.72	3984.75	6855.52	3104.15	6459.55	16525.2	24614.1	18317.9	37657	19793.9	13886.1	4605.76	0	27225	7566.14	15963.6
285	544.443	1168	11902.8	11868	14732	15159.9	12979.3	7780.96	9093.25	18880.7	10501.9	8349.89	10518.5	7097.73	10918.2	8742.76	10788.1	6866.32	10443.6	19457	25682.7	21724.5	36529.1	22926.7	14130.6	7474.42	1367.78	16673.8	9954.12	14039.6
286	544.507	574.7	38027.9	53709.1	54716.4	55789	55348.8	66219.5	44683.2	64807	52107.2	47167.7	19313.4	53415.4	57150.7	42711.2	44762.4	53559.9	60708.9	69989.8	59406	113333	120260	51336.7	11218.4	23493.6	6012.96	13439.5	13351.5	16532.9
288	545.455	1207.77	193872	219855	186260	263143	189355	129616	147933	387165	137419	165334	171739	109766	136709	174201	148055	90023.3	161361	364028	363110	386399	619438	503037	188662	92909.6	25659.6	209906	153892	218876
289	545.455	1075.12	32825.8	38180	49647.1	48993.8	47976.9	19652.4	28209.3	61116.1	25165.5	24664.7	24336.9	14968.3	26434.3	17507.1	19644.6	14363.6	33920.8	88892.8	95661.3	76686.9	121050	72115.3	46682.8	21330.6	2101.72	62395.7	30559	41036.8
290	545.455	1141.62	53252.8	61721.4	68631.2	68065	64630.2	30895.4	45629.8	83122.9	46370.4	43581.4	40502.4	30042.6	51978.1	43578.1	36074.2	34871.2	45518.5	96268.2	108039	102584	193175	113218	64853	42009.7	5054.11	80484.9	50108.3	62213.5
291	545.455	1017.91	20390	30558.5	35924.1	34422.4	40644.6	12207.9	16966.3	50785.7	15711.7	16951.1	21990.2	10676.6	19492.4	12324.4	16737.1	10907.4	21019	54216.6	69637.2	57552.5	118273	63125.6	34662.1	15869.2	2561.25	63789.2	21172.2	34186
292	545.454	965.425	12950.2	15236.7	19385.4	19990.5	15837.6	9308.21	9301.06	23548.1	10031.5	9202.25	10948.2	10489.5	14016.8	15473	11596.1	11460	9472.16	23295	25730.3	26883.2	41957.8	26326.3	18006.4	12035.4	10281.3	30329.4	12147	23103.2
293	546.458	1207.74	79813.2	94271.6	76971.3	100360	75929.5	52740.1	58286.3	142312	55998.9	65488.8	65162.9	44102.9	53308.9	70606.4	57957.9	34980.1	64109	125634	129956	138513	221295	188127	76634.7	37068.7	10043.1	87117.7	62814.3	90706.9
294	546.458	1141.58	21253.1	24548	27084.1	26952.6	26791.7	12536.9	16317.1	34157.2	19206.3	17507.8	15893.5	10964.4	20294.8	16569.9	14427.4	14540.9	17615.4	38606.6	39337.9	40077.8	78777.8	45411.1	25540.4	15858.5	2241	32498.3	17737.2	23482.3
297	547.471	1236.89	3.46865e+06	3.78909e+06	3656798	4.11002e+06	4.12725e+06	3625384	3.61476e+06	4.03764e+06	3.80591e+06	3847162	3.20352e+06	3.98642e+06	3.18237e+06	3.94127e+06	3.57871e+06	2.95775e+06	4.01315e+06	3968843	3608177	3.96457e+06	4074339	3740219	3.43028e+06	3.36426e+06	3382120	3.68929e+06	3694425	3793826
298	547.471	504.475	2.29984e+06	2.8208e+06	3.13749e+06	3.15366e+06	2.95447e+06	2.83097e+06	2.76431e+06	2.27383e+06	2.91919e+06	2.66661e+06	1439573	2.71057e+06	2.29259e+06	2322859	1.79013e+06	1.89375e+06	3849714	4099804	3054067	4.02189e+06	4073653	3.37607e+06	3.40193e+06	3.18381e+06	2.02232e+06	3.28616e+06	3002916	2309425
299	547.471	1187.61	3.43355e+06	3.90458e+06	3.52476e+06	3.99506e+06	3.76892e+06	2.74342e+06	2.85477e+06	3947719	3.91904e+06	3.93662e+06	2680886	3.53825e+06	2.5932e+06	4776963	2.10181e+06	2688868	3.89472e+06	4532088	3.46849e+06	4.84561e+06	5.08204e+06	4016120	2.66578e+06	3.09656e+06	1.6685e+06	3382982	3.14298e+06	3.53601e+06
300	547.471	1020.49	178647	154630	181710	194388	176047	132029	149957	190056	178469	169219	144139	174391	163894	173409	138317	126458	171821	307394	213486	301666	355138	217872	129814	208238	72862.2	206833	111077	136031
301	547.471	1118.62	325533	411889	465435	494153	468742	184612	334609	606312	419744	364487	165727	182203	234864	322542	147865	177967	413915	764985	857220	787845	1.06224e+06	611076	378030	270537	60325.6	517152	358158	350945
302	547.471	406.82	120774	115232	140948	140385	100195	121258	68890	82057.2	187462	98932	146752	187914	163375	770525	105055	183430	138461	155931	96806.1	160742	185252	115640	120918	136596	112748	118048	127967	132917
305	548.474	1236.72	1489656	1.69183e+06	1.56971e+06	1.88029e+06	1.88515e+06	1.61234e+06	1.59906e+06	1.84893e+06	1.65424e+06	1.7174e+06	1.37584e+06	1.79431e+06	1.32581e+06	1.77801e+06	1.57172e+06	1.18828e+06	1.7951e+06	1.74232e+06	1.56346e+06	1.75909e+06	1.82909e+06	1.65237e+06	1456252	1.39469e+06	1453589	1.59756e+06	1.58516e+06	1.69776e+06
306	548.474	1187.57	1.50005e+06	1761572	1.4906e+06	1.80347e+06	1.70688e+06	1.14621e+06	1.19618e+06	1.80562e+06	1.73724e+06	1.77611e+06	1.09481e+06	1545978	1.07038e+06	2.28048e+06	830214	1101600	1.73581e+06	2.08598e+06	1.46746e+06	2.3061e+06	2.47209e+06	1.81352e+06	1.09729e+06	1.26601e+06	644269	1.45043e+06	1.30064e+06	1.5381e+06
307	548.474	1020.49	70225.6	61679.2	72473.4	71866.6	70534.5	47850.9	58226.5	72924.5	69858.2	62914.1	60612.7	67780.2	64056.2	65725.3	54363.4	50210.7	66803.6	110889	85598.1	106908	125849	90537.8	48557.8	85669.1	26594.9	83662.2	45306.7	55713.8
308	548.474	1118.47	119572	137285	157030	168491	159201	71471.4	113204	207218	147987	125884	65212.6	76026.4	96373	111090	59549.8	73299.4	138132	287795	324309	286769	395811	206454	132695	94072	22358	180162	127985	121842
309	548.474	504.175	917290	1.16969e+06	1.30309e+06	1.31634e+06	1.23808e+06	1.16188e+06	1.15201e+06	923224	1.21464e+06	1.09497e+06	523597	1112901	915364	927592	712018	731676	1.7165e+06	1.83013e+06	1.2573e+06	1.78146e+06	1.80909e+06	1.45837e+06	1.45126e+06	1.32705e+06	812359	1.38962e+06	1.25159e+06	923736
310	548.474	406.935	48604	48276.6	53119.1	54756	39155	45859.7	26707.6	31780.6	70578.5	36609.4	58878.5	71735.6	67560.9	288308	38697.8	74807.6	54730.3	62654.4	41619	64165.5	74703.7	45423.3	44267.3	56230.8	44966.8	43495.3	46263.6	54559.7
312	548.539	750.12	83445.9	77039.7	90155	89421.2	80286.9	97003.5	62458.4	66596.5	80900.4	56899.2	288055	88201.7	113679	91612.7	76542.7	125886	77222.7	100023	114636	93583.8	114250	95535.2	72614.7	105177	53425.9	108923	71343.6	95350.1
313	548.539	655.61	154179	203203	257582	258567	218823	201716	178666	201550	234024	219278	112183	268511	208799	183520	196802	158469	224457	224057	228684	280619	292881	158981	214054	196313	184193	260573	230938	259048
314	549.252	621.435	365683	439188	466833	455424	419400	496625	506747	452050	550201	414024	319555	419835	369439	213197	331450	351451	629137	492732	544280	545144	679198	471814	408853	394796	397524	428117	414661	423379
315	549.487	575.255	3281632	4.09032e+06	4418830	4440985	4.14127e+06	3889349	3.81305e+06	3.68776e+06	4406717	3858944	2.34654e+06	4059581	3.50938e+06	2.92859e+06	3.26461e+06	2.87497e+06	5153010	5.10965e+06	4800066	5191970	5.21764e+06	4522103	4.35198e+06	4.17549e+06	3.18768e+06	4.30196e+06	4360276	3.77175e+06
316	549.486	468.58	566501	601028	682344	668064	663715	612048	492867	418751	622498	435588	543666	768961	719211	808547	489647	892586	736530	858379	693199	862025	925878	733745	543127	734018	519889	622953	574440	687259
318	549.486	879.29	15224.5	18394.7	16701	19559.5	19538.5	11975.1	7375.88	22694.5	16022.7	11453.1	14804.2	14394.3	15362.4	10645.9	10485.8	15557.5	9126.13	26022.1	13304.1	33428.6	49788	28188.6	8185.4	12814	14962.4	14289	10804.7	28745.5
319	549.487	1253.1	5.22952e+06	5.7769e+06	5581238	6044323	6.12036e+06	5.44076e+06	5.54217e+06	6077611	6016833	5584575	5292219	5827773	4802356	5.79534e+06	5398388	4628219	5.93388e+06	5.81155e+06	5988956	6.01605e+06	6141149	5.71547e+06	5126129	5142769	5075061	5523833	5711463	5822893
320	549.486	729.735	111025	120826	137599	153475	121175	114920	53158.8	145279	164421	106354	205698	165690	138416	129883	145477	164877	147531	131159	186829	142232	172277	140033	87962.1	117339	52842.5	114868	73572.1	114952
321	549.485	1084.46	133204	163365	192145	198401	185979	128298	124465	349779	182000	137518	220794	435594	133947	549393	131894	378413	129172	277919	268847	332189	427161	306201	135206	454692	410268	199892	105761	183348
322	549.486	1182.82	1.47922e+06	1.73732e+06	1.58335e+06	1820743	1.63914e+06	1.01812e+06	1.26855e+06	2.35831e+06	1.55325e+06	1.46109e+06	1.10135e+06	1.10783e+06	942469	1.61218e+06	957698	677907	1.58896e+06	2.47712e+06	2.32817e+06	2.37134e+06	2.74555e+06	2.62264e+06	1.38375e+06	886200	410268	1651923	1.36771e+06	1446684
323	549.486	1137.96	711529	899556	995052	1.07798e+06	1.03938e+06	461932	595439	1.39183e+06	764634	643452	548354	435594	613550	549393	548638	378413	725559	1.40033e+06	1.54818e+06	1.68455e+06	2747460	1.77462e+06	939855	454692	57461.3	1.12108e+06	754061	1007567
324	550.49	575.165	1.36642e+06	1.80248e+06	1.97344e+06	1.97114e+06	1.81201e+06	1.6903e+06	1.6494e+06	1.59152e+06	1.97169e+06	1.67711e+06	953048	1.77901e+06	1.45018e+06	1.18002e+06	1.39492e+06	1.2109e+06	2.43147e+06	2414950	2.19696e+06	2.50148e+06	2.47834e+06	2.06448e+06	1.91552e+06	1.82194e+06	1.32305e+06	1903858	1.97418e+06	1.62217e+06
325	550.489	1017.58	18749.3	21831.7	23987.5	24055.2	20250.3	12145.5	10468.8	49978.2	25927.3	13956	61947.4	19637.7	23758.5	35448.7	18765.6	27353.9	20939.5	30405.3	32124.2	44437.3	50102.1	25781.4	13341.3	34135.2	13569.7	19336.1	10921.8	19479.9
326	550.49	1254.28	2.69021e+06	2.96913e+06	2.79586e+06	3.16658e+06	3247688	2.71199e+06	2.79479e+06	3.23791e+06	3.08613e+06	2.83271e+06	2589871	2.96826e+06	2.50483e+06	3.00874e+06	2.66749e+06	2.1441e+06	3.07936e+06	2.93698e+06	3025763	3.12715e+06	3.23458e+06	2959768	2.46512e+06	2524742	2.49091e+06	2705146	2902015	3.01609e+06
327	550.49	468.435	188938	202066	239889	216460	217822	207428	166025	136802	211145	151356	187579	267847	285292	302224	167643	338474	235738	331528	222927	311359	328300	237337	180224	283707	175418	207323	186940	224784
328	550.489	1085.46	53000.6	63896.6	76383.4	82555.5	71175.9	51443	49458.5	118309	67148.6	51766.4	89034.9	152037	51672.6	179454	48772.9	125234	46395.7	99130.2	93291.1	112831	149618	116068	54669.6	60896.2	128152	78733.7	37422.6	71384.3
329	550.49	1138.38	236599	319699	373215	384332	377911	152336	191708	514406	288701	208804	186854	152037	218014	179454	180475	125234	229856	530618	568614	623183	1.06453e+06	672737	340707	159122	21289.9	419156	241574	369897
330	550.49	1184.72	573250	630868	578426	686510	593802	353147	454833	904827	548530	540278	424047	363757	340104	581472	355022	216188	608328	977018	906652	877285	1.03901e+06	1.02745e+06	502218	328140	128152	591019	489095	511904
331	551.327	710.83	396354	555410	587142	683468	598195	272791	280324	217615	234218	213826	127780	800122	700705	620423	696104	551314	396181	329013	346211	377016	474596	224901	925570	628519	865888	1.14044e+06	865353	1094527
333	551.501	1269.79	2.21837e+06	2.51145e+06	2.39421e+06	2.72512e+06	2.75357e+06	2.17847e+06	2.39317e+06	2823713	2696792	2.43995e+06	2.24075e+06	2.6162e+06	2.17409e+06	2452332	2.1851e+06	1.79366e+06	2.60487e+06	2.61911e+06	2.63489e+06	2.61595e+06	2.71092e+06	2.55094e+06	2.00603e+06	1.94845e+06	2.02601e+06	2.17683e+06	2367775	2.53202e+06
334	551.502	797.28	211066	211265	306559	305732	208492	227298	217646	185092	296893	183112	392530	202400	219456	198067	178211	228024	377150	344634	417080	373167	399253	305304	217820	284226	188265	231546	228797	236339
335	551.498	1087.56	19017.1	21125.1	25868.1	24201.1	24374.5	14936.1	15028.7	34836.9	26668.8	15481.7	48175.4	18293	21165.2	41155.3	18975.5	17674.9	19732.6	27146.3	38772.3	31097.9	44493.9	33533.9	13775	18866.4	28341.3	22272.5	11150.4	24280.1
336	552.331	710.775	142237	183655	206985	234395	201970	98164.6	102046	84673.8	99206.8	88434.8	51408.9	294896	237051	215378	225525	189814	140456	116952	127896	127716	157325	92173.9	332416	222158	325189	407664	335308	402178
337	552.506	1271.03	783622	911854	806366	1.01983e+06	998549	751074	812541	1.17565e+06	937151	911272	766364	955104	717795	957090	749665	581061	941752	911507	909595	902472	1.06933e+06	920270	664598	631061	692460	742394	800922	889227
338	552.503	1088.44	5465.89	6186.69	6432.34	6437.67	6512.19	4160.72	4385.64	8733.97	8284.39	3483.39	15550.4	5187.94	5724.09	6456.77	4966.97	5508.89	5527.97	7423.87	9127.47	7759.31	10925.8	9201.79	4241.54	4835.3	2908.53	5689.92	3043.1	5501.09
339	553.255	228.27	220900	309411	343518	355466	232957	228924	294809	213079	425715	207288	312475	366951	315057	187011	228807	317306	402659	324601	367814	431710	545039	361235	303873	352881	310725	331616	223788	310912
341	553.509	1271.6	151667	176995	162745	196703	187411	148996	159110	219582	184081	172457	146241	188811	143924	182682	150517	113318	186606	185317	174151	179206	214187	182815	129287	127198	130424	141431	160736	178430
342	554.258	228.405	92291.9	96566.1	116999	119567	100413	99378	99849.5	87945.6	150011	85580.8	108784	115004	113161	79269.2	94258.3	108742	131167	110551	123637	138215	173902	124094	101164	119747	96676.2	107963	93411.9	99961.1
344	555.261	228.2	20754.5	20757.5	23683.7	24966.8	20990.9	21345.8	21339.5	19605.4	29661.9	18057.6	23943.4	24911.1	21395.4	16142	18408.2	23145.6	26979.7	25737.7	26093.3	29240	36656.5	24665.3	21832.3	24818.9	19359.7	22857.5	19592.6	21802
346	556.441	127.32	467151	392465	374760	375841	368607	453285	362791	329546	400115	238588	943380	355306	490921	570625	359254	756079	498945	342629	532377	448570	503945	681758	346217	613620	389754	406871	323858	426198
348	559.471	1226.32	14227.4	15110.2	13028.1	15327	13616	14901.4	13108.5	23407.8	10555.5	16378.8	10583.8	11605.3	12098.3	13945.1	12663.9	7148.84	13511.6	15890.5	18064.9	16849.1	30518.2	30196.4	11462	7392.78	3157.4	12307.1	10032	12380
349	561.486	1250.55	144203	166981	159045	210036	164049	162351	138233	339117	174312	198678	142946	208091	135979	283269	141097	105657	165833	194093	145151	192479	366740	339399	116270	105112	44310.7	142186	120263	147172
350	561.486	544.7	58772	75556.9	91680.5	95052	83128.7	84011.3	76739.3	70078.4	89718.4	72496	42930	71734.3	66779.9	55799.9	57284.2	50454.8	115253	109447	94061.5	130574	130616	99809	74531.3	68536.2	38783	88885.3	72137.4	69655.9
353	562.49	1250.57	53635.3	64474.4	59334.9	83649.8	59699.3	64682.3	52954.8	121237	62969.1	77489.8	55766	81570.4	53313.1	97451.2	51575.7	39592	63527.6	79011	54845.8	76570.1	129429	116328	43860.3	39341.2	16904.7	54341.5	43850.9	53385.5
354	563.466	1029.79	20826.1	28694.1	33651.7	36536.2	31454.2	14336.9	15550	31363.3	22717	16110.4	26521.6	18737.7	35214.6	30054.3	18969.2	20949.6	28671.2	55214.5	41235	62124.6	80667.5	27017.5	17558.5	23635.9	21155.8	24608.6	16676.3	28808.1
355	563.502	1265.98	399669	499588	406959	581559	516741	428725	320994	691170	364540	453330	351287	526333	312913	609832	447588	167986	604222	604274	370170	449617	933382	808792	355387	234363	111176	399000	397559	485427
357	563.502	609.495	79326.9	103864	122810	118134	104866	120751	95470	87549.6	113669	89644.1	41827.4	89388.4	83905.7	55478.3	67148.5	61725.7	146915	153263	175625	188815	172728	171226	100017	66902.3	40809.3	100783	90872.9	75347.5
358	564.506	1265.99	152905	178738	151112	206440	191252	151769	117200	241824	133458	159533	136010	192708	118978	213244	163265	69359.6	215708	221580	140608	166818	363462	322447	133273	98447.7	46152.4	153597	151986	181849
360	565.247	377.46	3.90145e+06	4.03726e+06	4477348	4385291	4.24248e+06	4.15672e+06	3.98164e+06	3.94342e+06	4561494	3775223	3.44194e+06	4.19035e+06	4328248	3.69868e+06	3.90381e+06	3851160	4.57171e+06	4384509	4756585	4731554	4.74922e+06	4060976	4.33067e+06	4145121	3885357	4.51865e+06	4303508	4.26766e+06
361	565.561	777.95	19291.1	19237.8	25094.2	23762.4	18086.4	20665	17892.5	16081.2	24491.4	16739.4	42173.7	25133.4	27025.9	25542.8	11852.2	26454.3	16092.3	19653.2	24632.6	29220.6	31166.3	26962.9	22811.4	24878	14839.8	24465.1	18179.6	17904.9
362	569.229	223.38	40461.6	46096.7	45614.9	52183.6	47545.6	48256.7	42250.5	38269.3	61334.4	36615.6	48413.7	49053.1	43077	28650.2	41574.8	49725.2	63073.3	47910.1	64698.8	62848.6	80861.8	71523.7	39216.8	47767.6	40560.2	41004	31967	39142.6
363	569.229	163.27	73149.4	86613.6	97756.6	100697	88167.3	91326.6	75850.9	67840.2	116938	70833.2	72642.8	75237.3	77920.1	47247.5	61441.5	89000.7	119748	103972	129523	128083	132632	132885	71143.6	67869	76612.8	93572.8	67247.1	79082.8
364	569.455	435.38	10452.4	12062.2	14707.8	12949.3	11750	14759.6	11412.5	15718.3	15156.6	11187	12806.9	10264.5	12008.9	13673.7	12415.4	9068.22	13531.3	15640.3	13764.2	25864.5	26668.7	12043.4	7902.57	13403.4	7125.87	16595.6	7912.69	12619
365	569.455	1194.06	17952.1	19487.6	18009.7	21347.9	17346.3	12289.4	11811.1	40595.3	10778.2	12915.3	15441.7	9662.28	14281.4	22081	22015.4	9662.41	13748.1	17330.8	25059.3	21641.3	42558.6	31515.4	13631.1	8901.71	3020	16575.2	12564.3	17277
366	570.232	223.045	15113.3	17414.3	19601.7	18164.2	15880	18600.1	14591.2	15103.1	21348.4	13154.7	18889.1	17073.5	16515.5	11042.7	14884.2	18238.2	21209.5	19457.5	23404.7	24372.5	32681.6	27661	14368.6	19769.8	13165.7	15379	11784.1	14268.5
367	570.232	162.66	29741.5	30600.1	38198.5	34743.1	30129.5	32760.9	27977.9	22920	45120.3	24687.4	26447.1	26860.3	28000.4	17568.2	23433.7	31297.2	46628	38658.3	49683.2	48358	51335.2	52694.9	27182.9	24272.2	24720.7	35148.6	22291.6	30353.4
368	570.456	155.63	871356	702722	718055	702997	660050	840029	659640	598241	772326	541605	1398780	703824	866930	979160	636101	1.26315e+06	896621	677231	1.04268e+06	817956	970893	1136019	682986	1.11687e+06	698778	731975	612018	776566
369	571.46	155.72	235611	212280	201072	210076	190200	233671	191760	176442	218367	162003	444898	202291	276999	320161	191135	404436	301165	193615	342376	280062	325976	386263	200509	340697	208670	212573	181204	224137
370	571.47	1214.04	75979.8	81175	70280	92117	69962.8	55488.3	55608	123462	67313	85221.5	61452.9	59353.8	61937.7	100365	60562.1	50358.6	76327.8	102773	101945	102169	150765	162288	54375.5	59539.8	16915.8	73624	46756.5	68912.6
371	571.47	1149.38	18029.2	18956.3	22979.6	22972.3	24647.6	12347.8	18515.4	25329.6	23005.2	22266.8	13793.6	17056.4	22632.7	24141.5	13227.5	20929.6	21021.6	27923.2	32095.6	32671.3	52829.2	34407.1	17787.6	20772.1	4058.98	24858.3	13979.2	16591.2
372	571.47	990.585	17880.3	22495.4	24568.3	25512.5	21504.1	21683.1	14822.3	21924.6	22244.2	16870.9	19294.8	25041.6	25820	28722.9	21268.6	18420.6	21578.7	35259.4	33883.2	40407.8	36131.2	28208.7	11428.7	25362.4	7819.93	24044.6	10027	13056.7
373	571.47	470.275	343555	438211	535002	496352	477437	410687	427638	305370	341881	366177	175021	375302	338093	319204	294858	266580	571052	725952	542232	740023	651813	562557	552721	471079	289698	622506	412732	346340
375	572.474	470.28	126115	157255	192821	180910	165346	150545	150849	113387	124424	132447	69591.5	130460	127876	117383	106719	102652	194437	286145	190849	295801	217428	192421	195996	167140	102537	208858	148412	119516
376	572.474	990.785	6681.15	7926.12	10404.3	11438.9	9048.38	7737.83	5638.78	9468.82	9017.27	7425.23	7460.37	8778.3	10561.2	11318.8	8491.39	7275.71	8075.77	13705.9	11364	16030.3	16345.5	11464.2	4916.99	10712	3090.67	10130.8	4313.37	5813.13
378	573.447	324.325	7585.17	8614.93	10076.4	14833.5	15035.6	12332.1	8508.58	7192.21	13181	8872.16	10143.6	7872.72	12577.1	63812.6	10912.5	12299.3	10348.6	9613.2	11019.6	10531.2	11895.6	10124.3	11621.9	11388.4	9178.87	12436.7	10674.4	10850.1
379	573.487	1241.86	895415	1.05563e+06	819157	1.13304e+06	1.07807e+06	921153	978024	1.24868e+06	843541	1.16725e+06	683045	975117	726758	1.10606e+06	968357	560704	1.01824e+06	931864	999837	1.01944e+06	1160012	1.15601e+06	787813	653728	294871	938318	696452	895202
380	573.487	523.08	2.38827e+06	3.01744e+06	3381849	3.29269e+06	3142781	2.95546e+06	2.92342e+06	2.49988e+06	3.10281e+06	2.88557e+06	1.51325e+06	2.97346e+06	2.77032e+06	2.22273e+06	2.29679e+06	2.03317e+06	3.6092e+06	3951603	3583448	4.26471e+06	4.10614e+06	3.35937e+06	3252184	2.96606e+06	1.95919e+06	3.25374e+06	2793854	2.46822e+06
381	573.486	1038.06	130591	164425	186452	195386	178434	163958	121848	148855	177257	137018	115487	203431	200021	202267	169296	151729	154968	215043	204328	294949	289559	177878	118673	194448	91142.2	183953	99546.7	136057
382	573.486	1197.4	382743	440863	384429	483177	389799	269065	345366	526533	348376	456247	202545	302235	271945	534001	220150	212658	420931	512609	465236	581825	728944	612187	307574	235534	75498.3	404644	268528	327760
383	573.486	1135.12	59052.4	67162	78191.3	85102.7	85374.1	39258.9	67232.3	94482.2	56828.3	65311.1	33543.1	38468	62957.1	50878.7	38884.8	36989.7	66523.9	118730	152156	133223	186134	127624	66039.1	42236.6	8239.45	85856.2	53472.6	55822.4
384	574.49	1241.87	362972	427138	336482	445540	427022	374852	405189	499145	328895	483231	267543	396738	295884	448659	399241	207409	402027	379429	402786	416738	459584	467148	320493	233613	109516	373529	275758	359424
385	574.49	522.81	1.02125e+06	1.34613e+06	1.53421e+06	1.5065e+06	1418873	1.31783e+06	1.30965e+06	1.08852e+06	1.38072e+06	1294064	615372	1.30758e+06	1.20611e+06	945278	975089	862969	1.6912e+06	1855040	1.65013e+06	2055992	1.94007e+06	1.50635e+06	1.46722e+06	1.29922e+06	831760	1454910	1.22584e+06	1.07131e+06
386	574.49	1038.28	53830	73028.2	77504.4	86889.4	79366.9	70671.5	51186.1	67585.4	75133.3	56204.4	46880.8	85561.3	79327.8	89667.7	68939.1	63508.6	68149.3	94317.8	84730.1	117545	109781	78162.2	51245.8	86112.1	37002.1	79519.6	41271.6	58670.6
387	574.49	1197.43	147337	158504	147422	190027	148339	98166.7	133728	195458	134489	171383	85843.9	114858	101488	201535	95506.4	87250.5	159018	194847	173652	218308	289762	226221	121155	105285	26711.5	146940	105959	126040
388	574.49	1135.9	23221.5	27155.6	33924.3	31457	32790.6	16125.9	28239	38230.5	25270	27665.8	13029.1	15906.2	25637	20219.1	16616.4	14510	25377.2	46154.1	63945.4	54057.8	74951.1	52119.7	26068.6	18821.6	2933.79	34969.1	21751.1	21716.2
389	574.49	426.28	55062.7	59859.7	65559.9	63281.1	60205.8	52662.2	56991.1	41191.8	65528.9	37733.1	81990.8	57699.3	88067.5	65016	46244	89438.7	60843.1	87493.6	75088.2	93594.6	90093.2	76944.9	50016.2	67647.7	40673.4	76954.1	37946.3	62472.5
391	575.503	587.655	3893641	4.73669e+06	5.11358e+06	4986843	4.85118e+06	4559196	4.25373e+06	4672975	5.10578e+06	4442698	2721309	4991591	4436807	3.82791e+06	4212184	3.83118e+06	5.13499e+06	5536173	5235261	5.59282e+06	5772064	4.6948e+06	4641699	4509700	3.82203e+06	5.12634e+06	4548345	4.6303e+06
392	575.503	1260.68	3503336	3.81865e+06	3489086	4.05995e+06	4.15237e+06	3770439	3.74149e+06	4.09519e+06	3468165	3896860	3.03849e+06	4.00389e+06	3.13966e+06	3.83053e+06	3.74676e+06	2804649	3839949	3.70347e+06	3.45857e+06	3.68456e+06	3.95977e+06	3.77756e+06	3.56174e+06	3.31725e+06	3.46926e+06	3.89623e+06	3.79499e+06	4.0027e+06
393	575.502	739.33	113917	110314	141810	140669	99956.1	107392	46078.2	135567	165782	92402.8	214643	156490	132810	113391	119536	172250	116732	143450	310601	150943	199632	158976	106436	148565	48137.7	166741	76813.8	120663
394	575.502	1093.85	124792	144871	166693	173646	156095	113065	96566.2	194700	150621	113214	176818	127446	132991	280274	125922	123077	113867	199912	202055	223865	313460	189539	120308	157190	55542.7	174000	89216.6	150185
395	575.5	1025.7	39022.7	49245.1	55112.1	56057.4	57485.1	30075.7	26364.6	102964	48581	35971.8	77985.5	49920	50248	60049.5	41040.2	50631.8	48183.6	63350.3	67744.5	89149.8	112717	51923.7	34525	83111.7	32436.1	52662.3	25530.7	46670.5
396	575.502	481.65	2423748	2.57666e+06	2.9514e+06	2.78757e+06	2.62643e+06	2583442	2.45989e+06	1.97802e+06	2.71884e+06	1.71942e+06	2.47539e+06	2.63562e+06	3.08184e+06	1992722	2.02285e+06	3.48976e+06	3.09041e+06	3.6267e+06	3.29907e+06	3787889	3501243	3.36026e+06	2.56458e+06	2.9599e+06	1.89569e+06	3.12876e+06	2.13348e+06	2.72489e+06
397	575.502	884.33	7859.01	8493.08	12405.5	9574.67	9921.67	5455	4492	11155.6	8171.23	5431.67	6471.92	7200.15	8406.45	16033.8	6486.1	10518.6	6354.54	14280.8	7806.01	15891.6	26645.3	13270.3	6732.46	8313.2	6745.9	11298.2	8269.52	15303.7
398	575.502	1148.32	334654	431740	472474	491268	490168	205104	234600	596543	322689	315089	191866	182558	289249	280274	218028	186355	277096	704160	738282	732947	1.31598e+06	750381	455148	227682	29276.3	622250	353858	467379
399	576.506	1260.71	1.57421e+06	1818639	1.5621e+06	1931736	2.01812e+06	1.76497e+06	1.75169e+06	1.95873e+06	1554464	1.85602e+06	1.33989e+06	1.88774e+06	1.37595e+06	1.80716e+06	1.73927e+06	1183151	1806501	1.65632e+06	1.53374e+06	1.7066e+06	1.85167e+06	1.76166e+06	1.61187e+06	1.46253e+06	1.55655e+06	1.83453e+06	1780666	1.91517e+06
400	576.506	587.56	1.80698e+06	2.38168e+06	2.57302e+06	2.50295e+06	2.44923e+06	2.24443e+06	2.07712e+06	2.31366e+06	2.61248e+06	2.18413e+06	1153809	2555522	2.14082e+06	1.7771e+06	2.04402e+06	1.74507e+06	2636930	2.86577e+06	2.65038e+06	2.95291e+06	3.08397e+06	2382105	2.31722e+06	2175809	1.80687e+06	2.63866e+06	2.24338e+06	2.25491e+06
401	576.505	1093.88	49088.8	55959.3	67586.5	73879.5	65042.5	47422.5	37226.7	86611.5	62481.8	44579.3	72630.4	51896.4	55505.5	62903.4	49326.8	49208.1	45505.4	80798.1	82362.7	95296.4	119953	82866.8	49395.7	65336.6	21617.6	71385.5	33504.6	61021.2
402	576.505	1023.74	15328.9	19161.6	18979	20888	21558.6	9904.87	9492.9	36931.8	19209.1	13233.5	31244.4	17370.4	17188.7	22116.7	13791.9	19036.4	15619.5	22811	26062	33961.7	43093.7	19442.3	12023.1	31576.7	13256.1	19430.2	9977.41	18464
403	576.506	481.975	1.03385e+06	1.12043e+06	1.26683e+06	1.2082e+06	1.1386e+06	1.11369e+06	1.05412e+06	826424	1188211	704422	1.06239e+06	1.12971e+06	1.36181e+06	816424	843836	1.55315e+06	1.37084e+06	1.66179e+06	1.46423e+06	1.74759e+06	1.57603e+06	1521342	1.10736e+06	1.28301e+06	799618	1.40374e+06	921595	1.17571e+06
404	576.505	1148.33	127338	156218	175811	192187	180970	88067	97057.2	215294	119813	118456	82342.3	78180.3	108560	107979	92718.3	75030.3	102530	277223	289304	289220	514611	286640	333655	96853.3	12559.9	228253	129766	168996
405	576.57	830.05	19932.1	20234	23009	21881.6	20195.4	25324	18899.1	18654.6	20361.9	15674.2	86030	21829.6	27576.6	19921.8	16507.7	28372.8	23662.4	22412.9	25357.3	26943	28145.5	22765.1	20145.2	26770.1	16020.4	28524.5	17702.7	24667.8
406	577.518	656.66	2874346	3.60659e+06	4.08309e+06	4110660	3980210	3.44471e+06	3.48976e+06	3.5736e+06	3.98317e+06	3.48048e+06	1.90153e+06	3815962	3.47585e+06	2.95983e+06	3306691	2.82748e+06	4.17726e+06	4287556	4663311	4646528	4.71583e+06	3.86402e+06	3.71432e+06	3.37897e+06	2.79366e+06	3.93227e+06	3.60379e+06	3.46419e+06
407	577.517	806.22	114492	114161	136001	136161	120205	122685	44916.6	153491	159047	89174.8	342246	156908	140332	125685	202644	163410	133297	117528	218238	127210	167358	157233	80630	93052.9	51731.1	116441	60583.7	115107
408	577.518	542.26	2.04542e+06	2.09912e+06	2.40684e+06	2.33638e+06	2.1831e+06	1.83912e+06	1.70615e+06	1.68511e+06	2176709	1.89981e+06	2.01538e+06	2.00141e+06	1.95722e+06	1.8801e+06	1.3237e+06	2.40272e+06	2.64753e+06	2.39343e+06	3045101	2.72471e+06	2486210	3.13261e+06	2.57452e+06	2.35018e+06	1.74607e+06	3005929	2.37908e+06	2.17865e+06
409	577.518	1280.72	4.93464e+06	5.25988e+06	4913661	5565096	5.62614e+06	4994147	4.95662e+06	5.70049e+06	4.89175e+06	5235551	4596839	5.32229e+06	4.60951e+06	5.2986e+06	5.15426e+06	4.03564e+06	5.33146e+06	5.21275e+06	5.00708e+06	5.32343e+06	5.80635e+06	5.28856e+06	4697247	4437427	4.53582e+06	4859112	5141305	5253798
410	577.516	1096.52	55153.6	60121.8	70747	67388.2	64567.8	43959.4	33521.3	85210.2	74560.6	837077	124291	50563.3	66344.8	75022.2	64049.9	64995.8	49914.7	79134	71274.5	98967.4	117473	72871.9	43504.5	77615.2	39368.6	56836.2	127966	64762.5
412	577.573	829.84	8521.08	10563.1	10754.9	10201.5	8494.76	10642.4	8508.81	7707.46	10039.2	6372.36	37655.2	8859.99	12273.2	9348.38	6862.94	12575.4	10586.6	9982.13	11137.1	12262.4	12878.2	9221.33	8739.95	12766.1	6514.54	12237.6	8732.97	10085.4
413	578.522	1280.93	2.56493e+06	2.70489e+06	2.53206e+06	2.947e+06	2.99003e+06	2.51069e+06	2547049	3.0532e+06	2.38861e+06	2.64688e+06	2.32045e+06	2706761	2.33789e+06	2.73511e+06	2.61251e+06	1.88076e+06	2739515	2.62711e+06	2.46221e+06	2671877	3093848	2707175	2.33093e+06	2.18581e+06	2.21292e+06	2.38331e+06	2589843	2.68371e+06
414	578.521	542.3	867855	826611	1.00705e+06	947714	881049	751663	672889	681751	910926	748066	857122	832289	830511	763814	542593	1.03633e+06	1.12589e+06	1008054	1.32678e+06	1.10949e+06	999676	1.31587e+06	1.05342e+06	998155	679616	1287662	986215	897556
415	578.52	1097.15	20378	21203.3	27062.8	27422.5	23374.4	15323.2	13105.9	31716.3	26150.5	14540.3	48541.6	19563.7	27278.4	30168	24431.3	24622.5	17564.8	29774.6	24391.9	34027.9	41100.7	26683.5	16624.4	31572	13915.2	19219.6	53903.9	21979.9
416	578.521	656.775	1266490	1.68999e+06	1.95477e+06	1.88617e+06	1818446	1.59917e+06	1.53593e+06	1.59783e+06	1.87461e+06	1.55823e+06	809315	1.78098e+06	1.61891e+06	1.30647e+06	1.50215e+06	1.24523e+06	1.93379e+06	2.00171e+06	2.2254e+06	2.20963e+06	2.2672e+06	1.75438e+06	1.6664e+06	1.52072e+06	1.19552e+06	1.78704e+06	1609163	1.59604e+06
417	578.521	805.67	49587.7	45390.9	57337.1	57936.2	48522.8	51611.3	17236.3	66483.5	68439.7	36723.3	135494	68794.6	61407.4	52610.1	87989.7	68836.8	54324.4	50634.6	98316.8	50493.6	68842.4	65461.6	32231.4	38748	21390.6	46067.4	24866.7	51398.1
418	579.525	656.73	268973	386084	420852	424627	420927	347456	347565	364008	417342	355246	157253	391094	342741	285185	328763	262978	458153	453047	502324	513258	540712	403052	369619	331294	270592	407374	362644	340491
419	579.525	542.27	178490	177499	207679	200998	189728	159465	142538	142534	191868	163266	172267	173041	164128	154651	108177	204467	228012	207070	286062	234558	218541	294691	218613	196707	145908	284825	205289	183464
420	579.534	882.24	2.37055e+06	2394837	2.8996e+06	2900448	2.4447e+06	2540639	2.4894e+06	2352909	2.7766e+06	2.3051e+06	2.6978e+06	2.62313e+06	2.71846e+06	2.59245e+06	2.32253e+06	2.80249e+06	2.83541e+06	3061207	3.13907e+06	3.04916e+06	3024355	2493856	2.76478e+06	3.04651e+06	2.29231e+06	2.86043e+06	2.88538e+06	2.78772e+06
421	579.53	1288.87	1.05657e+06	1.20534e+06	1.05415e+06	1.61906e+06	1.25793e+06	1.19523e+06	1.08862e+06	1.85926e+06	1.07921e+06	869604	1.30849e+06	1.32693e+06	902322	1.26934e+06	1241219	619199	1.10354e+06	906711	1.34641e+06	962869	1.05777e+06	1.50018e+06	850983	712011	745641	989976	1099438	1440142
422	580.537	882.24	950992	988762	1228848	1.24089e+06	1.00815e+06	1044724	1.04968e+06	967597	1172090	957704	1.14184e+06	1.0935e+06	1.13134e+06	1069972	950791	1.19216e+06	1.2225e+06	1.29364e+06	1.34448e+06	1.29242e+06	1.27907e+06	1.04306e+06	1166444	1.29224e+06	954268	1.22503e+06	1.23252e+06	1162664
423	580.536	1294.15	376580	455322	373534	584509	465881	426606	408641	709451	374584	387791	488375	477795	340771	454894	460539	211646	400140	489864	494606	485005	653927	562023	290302	245398	200726	363226	402090	524803
424	581.242	201.08	680229	915897	1.12483e+06	1.03033e+06	1.01881e+06	823151	847698	801081	1007506	770305	414518	957371	991960	598851	775574	695110	1.18151e+06	1.02676e+06	1.09843e+06	1.16424e+06	1.40151e+06	853154	1.04616e+06	801787	1.01237e+06	1.13387e+06	1.10646e+06	1.08133e+06
425	584.472	194.07	527626	483039	482209	515637	441844	514239	468602	415900	497202	357047	781094	442451	491111	564599	416041	799532	616400	453764	652214	573711	677214	720708	454644	667650	493561	489388	394634	534485
426	587.391	402.96	85032.9	90009	110580	109260	89630.8	79440.8	84403.7	66659.1	123148	67326.3	94846.8	78788	99004.4	72690.9	93378.2	96200	129135	101043	126163	135905	152318	136755	84746.9	88347.5	109557	103236	90489.8	87286.4
427	587.502	1254.36	25600.1	28031.3	27633.4	38326.3	30431	27983.3	30024.4	49114.1	22674.7	28688	24549.7	28838.1	26154.7	33791.2	32449.7	14945.3	26431.4	31551.3	33275	33161.6	53254.6	56853.8	19118.9	16177.4	5373.52	25058.4	19840.5	28406.1
428	588.531	750.085	43271.8	50824.6	57165.2	51554.5	46451.2	54561.7	41206.7	39945.2	53592	38361.9	35807.7	55845.2	64895.3	53509.2	47137.8	68675.6	45343.2	57770.9	60416.9	57601.5	65148.5	51836.8	47138.3	59185.6	36543.9	59639.3	47082.5	57501.2
432	591.495	796.765	318395	334684	416624	425432	335315	346344	359008	318823	418998	307387	324258	342855	371590	216358	226242	363295	494512	471216	497602	498521	512534	359200	383778	395519	288928	406996	399483	390102
433	591.497	1107.78	27938.1	37805	42946.2	47060.1	49287.2	21189.5	22809	52399.4	31268.3	22264.8	47770.2	24320.1	41729.7	38103.7	26572.3	24374.6	33334.1	65209.9	62685.7	87068.9	112237	51962.2	21831.1	24334.9	23760.1	33723.2	19430.5	42084.2
434	591.497	1032.37	9478.91	12748	13243.8	16247.9	14271.5	5969.05	6103.06	13486.9	10945.1	8018.13	13167.9	9045.03	14872.1	15344.1	11222.8	10618.6	9741.91	22860	18881.2	31219.3	40575.3	15662.7	8056.58	10990.1	8851.04	14206.5	7395.99	12967.5
435	592.5	1107.59	11863.8	15529.8	17402.7	20474.9	19641.7	10040.9	10391.3	19576.7	12582.8	8876.54	21609.2	9182.6	18871.8	14693.8	11123.1	10352.8	14108.5	25888.6	27344.1	33534.2	47820.8	23926	8562.52	10373.3	10475.2	13456.7	8144	16696
436	593.513	606.24	46456.4	45660.1	59114.6	57059.4	44958.7	55400.9	52162.6	43432.8	61647.8	42956.3	72863.9	40524.8	41242.3	43697	34816.4	42792.1	77302.6	67080	77807.5	78096.2	81243.8	61246	46479.9	47916.7	42303.6	50872	54315	46670.2
437	595.471	459.19	75549.8	92987.1	116045	108798	101912	107730	110182	108958	102914	84740	80137.9	96157.1	113297	77490.3	98360.8	82380.1	147114	152709	87137.4	121879	113480	71058.3	55609.9	74122.6	50184.2	146562	54866.7	101912
439	596.391	253.505	30716.5	29186	29767.5	32386.9	33025.5	30609.6	24883.5	23318.4	25913	20299.6	29535.1	29898.7	32390.4	15317.6	28073.3	35690.5	25466.6	35967.1	38428.9	32772.6	34856.5	42248.4	30149.5	36618.2	30821.6	33424.7	32253.3	31551.7
440	597.486	1002.85	11835.7	14966.4	17197.2	18561.8	16822.5	16890.3	10280.1	14747.2	15781.3	13033.9	16558.2	19686	22229.7	22945.5	17184.4	15781.2	12612.9	23569.6	26967	28114.3	23477.1	16676.8	7830.29	13917.5	5534.87	14600.7	4999.37	9132.15
441	597.486	1196.49	23919	27165.9	23589.2	29673.5	23355.1	15524.4	18053.7	38925.7	22497.8	25821.5	24642.5	17043.3	15024.8	36970.4	20671.1	13706.9	29763.2	30143.1	32410.1	28876.4	42732.7	49924.9	18604.1	20840.9	8072.98	28459.7	18039.6	24664.2
442	599.501	542.25	791636	1.09204e+06	1.29401e+06	1.20884e+06	1.12007e+06	1107931	1.08155e+06	965795	1.17172e+06	1.07242e+06	670477	1.03128e+06	1.04336e+06	757508	931640	690379	1.22142e+06	1.38491e+06	1.51123e+06	1.67514e+06	1.54913e+06	1.17599e+06	1.13736e+06	789658	767292	981102	858706	936556
443	599.502	1247.83	120484	134942	118753	147110	120733	106069	109098	204800	101319	122731	129833	114913	94284.8	158988	152283	64241.5	104912	142504	184027	123767	192868	231137	88227.8	81868.3	26707.4	116070	76131.4	115483
444	599.502	1052.89	46898.8	55052.9	72122.2	73474.1	64755	61663.6	45771.6	51233.5	64361.2	48209.4	42495.9	81240.2	83001.7	77666.8	64558	59753.1	54067.6	72985.2	80111.3	91162.8	88251	52937.3	39928.1	64819.3	30505.5	55774.7	26908.8	47557.3
445	599.502	458.085	283425	271902	328701	292201	271231	300245	345437	209814	178660	193672	220097	332491	285879	358650	269047	434405	347728	495544	495118	424885	460702	381429	200322	307966	109991	288874	188494	232202
446	600.467	124.1	762805	675862	732339	705298	676529	761028	669482	596403	712289	535863	1.05306e+06	674651	793714	798641	637586	1.05571e+06	875001	675584	931226	827701	958507	968836	664020	946736	747227	762816	650016	795135
447	600.505	542.28	328109	463287	527787	508191	486390	466366	472463	417250	496410	469013	276305	442569	419253	328480	401796	277962	529168	595931	629314	755013	679006	514805	488336	318073	338050	426483	366610	390901
448	600.505	1052.91	22069.8	25660.9	31213.4	29620.7	27487.4	27789.8	19119.4	21641.7	30393.8	20198	19173.5	35018.7	35416.5	33421.3	27678.7	28415.2	22593.5	31423.3	32654.5	39947.9	36642.5	22542.6	16841.6	25328.7	13536.1	24529.8	10922.6	19804
449	600.505	1247.76	53728.2	58702.3	47885.1	64370.7	53319.5	46058.9	44207.1	94778.6	44252.4	52101.4	55264	49711.9	42442.4	68557.1	65711.4	30878.3	45519.6	59778	77309.8	56739.1	85943.7	103044	37770.7	33302.1	11094.1	53539.5	33218.8	51462.1
451	601.518	753.685	24717.2	25717.4	30099.2	31050.5	28446.4	23322.9	14917.6	31710.3	25858.6	18838.8	79599.5	24223.3	30880.5	20230.8	31856.3	29927.8	27765.3	28862.7	85898.4	24652.5	39785.3	34501.1	24021.2	25153.7	7819.41	36816.7	18378.2	25015.2
452	601.518	603.26	2.87546e+06	3.47579e+06	3911855	3.9812e+06	3.76386e+06	3.49021e+06	3.27506e+06	3.55131e+06	3.97981e+06	3348930	1.95218e+06	3.60918e+06	3.4302e+06	2.95993e+06	3.25927e+06	2.82403e+06	3902397	4167256	4294237	4.38347e+06	4447282	3.35362e+06	3274923	3081511	2663152	3.71281e+06	2.84364e+06	3422507
453	601.518	1265.86	676890	802680	696625	861278	842180	757327	811861	896358	533220	820537	505635	746048	644659	704895	858724	416846	704973	671333	829673	607583	818420	908607	646645	536992	275855	784090	682854	777260
454	601.517	1106.64	27239	31801.4	37638.8	42008.5	34012.1	29387.7	23965.9	35479.8	32071.2	24963.2	30724.7	27574.7	37032.6	34026.1	30620.1	29328.8	27922.8	39573	52249.5	43512	57440.5	42896.6	25758.9	30950.3	11059.9	36943.1	17940.8	28896.4
455	601.518	484.69	668795	693270	800713	744458	703436	677311	539398	571375	599870	609784	497569	736553	755069	634054	650067	919261	811641	979725	1.19388e+06	937433	1.20908e+06	1.0236e+06	638868	771936	317258	720721	554358	534751
457	601.517	1164.53	63000.6	71153.2	103322	91494.6	111207	41529.3	49926.6	101819	52691.9	56844.8	72201.4	39967.4	70580.3	58552.7	47140.6	36862	56852.7	104859	156578	110395	185299	111660	107322	37376.6	7714.38	127474	54220.4	94079.6
458	602.521	602.855	1.30411e+06	1.60469e+06	1.8043e+06	1.88846e+06	1.77542e+06	1.6285e+06	1.5764e+06	1672004	1.86477e+06	1592653	815251	1683956	1.51979e+06	1.29998e+06	1.50024e+06	1.27801e+06	1.82974e+06	2.03977e+06	2.05232e+06	2.18906e+06	2193176	1.56217e+06	1.49003e+06	1.39504e+06	1.1794e+06	1743251	1.33077e+06	1.5731e+06
459	602.521	1265.98	292031	341220	254350	345588	341712	318157	330230	386318	204876	329285	187494	296267	246940	290034	352327	158394	281187	280919	342161	229682	319764	373522	241052	210561	112307	328842	272387	315888
461	602.521	484.82	278199	279145	332795	312330	283593	270012	208073	214469	226742	233436	188178	302017	327624	237267	237789	370445	316838	400083	495303	405110	487506	413436	231411	317494	121863	301051	214733	199965
462	602.521	1164.46	24438.8	27584.7	45295.8	36692.5	32254.6	14970.7	21042.4	35740.9	21085.3	16842.5	18437.5	12775.1	26786.3	17565.5	18926.2	14278.6	18926.7	40969.2	65716.3	46190	81106.8	45208.9	40663.1	15644.9	1992.29	50237.7	21152.5	28889.7
463	603.532	1102.65	14464.8	15633.7	18114.8	19240.4	17929	10690.8	8375.25	29514.6	17150.3	9400.19	30656.3	13788.3	20636.3	17940.8	13880.4	17121	11579.1	18807.3	21161.4	26574.1	34167.7	17562	12648.8	22846.3	9523.75	17482.5	8259.03	16974.9
464	603.533	665.485	1.91634e+06	2.48841e+06	2.85049e+06	2.89095e+06	2.76863e+06	2.63863e+06	2.25743e+06	2.56163e+06	2.74263e+06	2.27857e+06	1.31212e+06	2.55845e+06	2.43836e+06	1.92031e+06	2.35588e+06	2.03976e+06	2.61599e+06	3092918	3.04309e+06	3252695	3463674	2.50011e+06	2.40802e+06	2.34492e+06	1.78337e+06	2.78693e+06	2.13292e+06	2.36626e+06
465	603.534	1283.65	2.09282e+06	2.44277e+06	2.13987e+06	2.64806e+06	2.5337e+06	2506632	2.26589e+06	2.77125e+06	1.93733e+06	2.50296e+06	1.88647e+06	2.58887e+06	1.83959e+06	2.51696e+06	2.53858e+06	1.54847e+06	2.26592e+06	2.13236e+06	2.03952e+06	2.3006e+06	2.8057e+06	2.3261e+06	2.05329e+06	2.03877e+06	1.96385e+06	2.39125e+06	2.31611e+06	2.46638e+06
466	603.533	816.66	51998.4	54010.4	64517.6	64273.4	57878.7	59088.2	22955.9	74239.9	69116.2	38439	189010	63945.1	64157.2	49659.1	72613	74850.7	53686.4	56937.1	145685	56875.3	83267.1	70072.8	46436.5	59532.7	25386.5	78768.7	33517.8	58127.7
467	603.534	544.63	739406	981857	1.13088e+06	1.07426e+06	1.02046e+06	1.0028e+06	840181	1.06698e+06	1.1945e+06	1.04019e+06	503154	1.04445e+06	940194	689744	793601	913748	1202358	1.15836e+06	1.49731e+06	1.33975e+06	1.53561e+06	1.01829e+06	834335	823455	477445	921307	784878	749552
468	604.537	665.395	843624	1.13697e+06	1.30764e+06	1.34899e+06	1.2896e+06	1.20757e+06	1.0107e+06	1.16479e+06	1.25533e+06	1.01703e+06	577046	1.18395e+06	1.10167e+06	838954	1.06407e+06	887121	1.20059e+06	1.44842e+06	1.42449e+06	1.52646e+06	1.64986e+06	1.1026e+06	1.07353e+06	1.03573e+06	797199	1.2709e+06	926445	1.05822e+06
469	604.537	1283.7	952805	1.10703e+06	942169	1.20731e+06	1.14865e+06	1.14267e+06	1.02369e+06	1.28972e+06	836304	1.13293e+06	818064	1183127	794209	1.15137e+06	1.14277e+06	655309	1.00394e+06	945408	897825	1.00859e+06	1.28342e+06	1.05858e+06	900833	894364	861399	1079584	1.0357e+06	1.11628e+06
470	604.537	544.63	318738	409439	463500	458217	431565	417466	365304	460889	495967	447727	207302	452002	401214	298805	330518	391299	518149	485809	657072	563866	663337	430459	357105	358493	191410	400791	334191	311582
471	604.537	816.305	23958.3	24433.8	29146.3	28064.1	23494.6	25969.6	10015.6	32254.4	28612.9	18115	86159	28319.3	26601.8	20042.6	31780	31150.2	24658.1	25005.2	64039.1	25323.6	36042.9	30962.5	20239	24849.7	10892.6	33536.7	17132.7	24902.5
473	605.315	621.42	5284204	5412589	5714635	5435922	5.20259e+06	5912368	5.55084e+06	5580708	6243116	4.92647e+06	6598189	5303457	5.30424e+06	4.05365e+06	4643276	5.96362e+06	6.48374e+06	5949150	6.29965e+06	6078863	6698010	5.81755e+06	5.19907e+06	5799457	4.93399e+06	5315536	5.09421e+06	5.26146e+06
474	605.54	544.56	67946.2	88304.5	104654	102391	91615.5	88965.5	75734.6	95960.3	107720	99443.5	47794.5	95654.7	85536.9	63338.8	75811.4	83190.7	112449	105105	133423	123751	142910	95464.9	74695.1	75275	42118.1	84057.8	68831.6	66435
475	605.549	896.29	53623.9	59852.9	68462.3	68329.2	63241.4	63391.4	47859.7	67132.1	81596.2	46243.2	119606	66067.8	63230.9	60106.7	55200.4	71418.1	78279	69007	115797	78980.4	89786.8	74658.1	55590.7	65274.5	40233.3	68060.5	55476	62296.8
476	605.549	733.2	821415	1.04418e+06	1.22463e+06	1.21071e+06	1.20424e+06	1072935	865886	1.18353e+06	1.12808e+06	1.03746e+06	772930	1073033	1.0653e+06	874611	924405	971976	970700	1.16695e+06	1.96117e+06	1.51805e+06	1.78359e+06	1219886	928877	998794	395542	1.13556e+06	660858	649507
477	605.549	1297.8	2.05291e+06	2399526	2.15103e+06	2.87321e+06	2.42545e+06	2.20956e+06	1.91387e+06	3.16923e+06	2039518	2088501	2288749	2477678	1.68779e+06	2.25262e+06	2.3855e+06	1.24461e+06	1901046	2463294	2.27111e+06	2.32923e+06	3283533	2.87809e+06	1.5336e+06	1.50169e+06	1.20803e+06	2.08158e+06	2.04679e+06	2554595
478	605.546	666.45	198316	279834	324064	337933	322104	298433	234579	284362	320585	234622	230969	280841	276463	220694	270826	222479	312111	365537	368200	381708	422822	290691	273239	261536	192990	314241	231682	276859
479	605.62	777.225	20811.5	18560.6	21738.2	19813.2	15001.2	19927.5	16812.7	16389	19440.5	15689.9	45073.1	16317.5	18284.7	19020.4	14682.8	24375.4	24059.5	22872.3	26192.7	26380.6	25848.6	25778.1	17567.3	19633.9	14082.9	22170.4	17937.9	20866
480	606.318	621.385	2.5401e+06	2.60982e+06	2.7631e+06	2.5971e+06	2480158	3013987	2.83817e+06	2.72845e+06	3192398	2.40147e+06	3.50631e+06	2512410	2484974	1.76605e+06	2096273	2.91675e+06	3.37791e+06	2.94165e+06	3231937	3.08408e+06	3.59952e+06	2.95544e+06	2475132	2848975	2.31651e+06	2495946	2378628	2495686
481	606.552	733.16	339408	434481	504923	499850	509968	452991	360553	492926	467713	435744	309166	442770	445456	356398	375622	415262	413490	484213	843797	644582	768158	523048	381379	420180	151033	477861	276214	272043
482	606.552	1299.07	873584	1.06142e+06	919242	1.29837e+06	1.08561e+06	966105	810824	1.48088e+06	862726	900160	989237	1081224	704501	995530	1.04793e+06	508523	811174	1.06698e+06	994725	1028556	1.49803e+06	1.30028e+06	628470	622697	496599	885619	874883	1.13036e+06
483	606.552	896.45	23799.2	24880.5	28196.8	30896.3	25625.6	28779.1	19589.9	26150.4	32396.3	20012.7	51658.3	27053.3	26193.2	24397.5	26303.6	30586.9	33212.7	28520.5	49853.1	29223.3	38722.5	30178.7	22442.4	27264.9	17364.2	30191.8	23757.4	26267.5
484	606.55	666.87	55261.2	61239.6	69186.4	70097.2	64440.9	64556.1	57471.1	56130.9	63892.6	48660.6	88689.3	55834.3	58388.3	58373.4	50565.8	61918.4	79711.9	82182.7	98527.6	93296.3	100270	79882.2	57506.7	61616.6	42813.2	71282.5	56275.9	57801.6
485	606.7	647.37	1.47784e+06	1.97823e+06	2163561	2.2606e+06	2062634	2148077	1.89036e+06	1.92707e+06	1989478	1.84227e+06	969488	2.09659e+06	1842999	1.50942e+06	1.84168e+06	1.42854e+06	2.0977e+06	2219576	2.1049e+06	2210166	2.36863e+06	1.80867e+06	2.20037e+06	1.70028e+06	1.97528e+06	2246398	2.31981e+06	2.34519e+06
486	607.39	710.76	1.82543e+06	2.08614e+06	2.30348e+06	2513853	2.21906e+06	1.24074e+06	1.21213e+06	1.06617e+06	1.15376e+06	1.01743e+06	846949	2828234	2.7786e+06	2428671	2.52008e+06	2.46849e+06	1.60984e+06	1.33474e+06	1.46847e+06	1569488	1.71475e+06	1.2341e+06	3.05743e+06	2740464	2.82312e+06	3.49639e+06	2.99993e+06	3.33608e+06
490	607.565	969.94	3838580	3.65116e+06	4.67636e+06	4.2932e+06	3.93861e+06	4.08431e+06	3941876	3.85709e+06	4357770	3.81447e+06	4.18742e+06	4.42467e+06	4.60655e+06	4.37232e+06	3.98638e+06	4.90483e+06	3.76342e+06	4538179	4.42743e+06	4.36001e+06	3.96095e+06	3.16909e+06	4.43342e+06	5.01043e+06	3941269	4.51919e+06	4.55544e+06	4389174
491	607.562	1307.22	267091	331921	291502	397350	346943	296925	233436	464949	278496	281872	305491	567077	502994	318602	311495	442599	275532	344565	314657	312961	476208	391131	374056	188779	158892	273989	462222	365208
493	607.706	646.24	2.5381e+06	3.27342e+06	3.55559e+06	3.62506e+06	3.40479e+06	3432903	3.16754e+06	3.19121e+06	3.43299e+06	3.12995e+06	1.76878e+06	3.445e+06	3.20195e+06	2584073	3.08648e+06	2.53337e+06	3.46653e+06	3.62778e+06	3.45269e+06	3.54864e+06	3.80442e+06	3.01952e+06	3.58883e+06	2895264	3.28628e+06	3693802	3.71847e+06	3.78695e+06
494	608.393	710.76	739043	868079	959216	1.03274e+06	920451	485385	483533	423479	446553	407984	328803	1.2101e+06	1.18199e+06	1.0343e+06	1.08663e+06	1.07062e+06	645640	530372	590663	604274	691863	483593	1.34678e+06	1.14691e+06	1.22804e+06	1586515	1.30178e+06	1.49106e+06
496	608.568	969.645	1.88839e+06	1.85912e+06	2413695	2.29394e+06	2021723	2.09599e+06	2.06862e+06	2.00336e+06	2230120	1.95091e+06	2.08327e+06	2363755	2.34402e+06	2.35075e+06	2.09449e+06	2.51054e+06	1.92237e+06	2.42206e+06	2.32626e+06	2.26296e+06	2023696	1.53653e+06	2.37654e+06	2654731	2.02389e+06	2.35914e+06	2.44313e+06	2.36576e+06
497	608.567	1312.42	66230.9	79808.6	91091.7	117928	97269.5	78599.1	76465.9	138999	89469.2	68223.2	99313.4	219616	196180	124585	100272	168152	70400.4	113376	110749	96616.2	132926	96521.7	152929	83175.9	68970.6	89532.7	181358	116673
498	608.711	646.145	2.0109e+06	2.64841e+06	2.92891e+06	2.96199e+06	2849506	2.70564e+06	2563048	2568358	2762614	2.52031e+06	1387794	2.80518e+06	2.59684e+06	2.0417e+06	2.46943e+06	2.00475e+06	2.81128e+06	2930287	2.79372e+06	2.91825e+06	3236153	2.45343e+06	2.89396e+06	2.31291e+06	2.69616e+06	3057055	3070985	3060974
499	609.571	969.645	421942	408130	530060	511631	464193	463201	449465	463204	493980	441430	453740	534023	523595	533871	476196	559746	430828	543926	507442	520418	440981	330342	535948	605933	463335	557386	538356	528025
500	609.715	646.12	635431	875160	980274	968859	946635	878047	814721	806790	901788	814994	426875	943498	840088	658293	797183	655256	896151	969115	894336	944615	1.06603e+06	769356	949599	760166	878334	1.01573e+06	996226	988349
501	614.483	151.55	1.09318e+06	1.0665e+06	1109186	1162642	1.07127e+06	1.12425e+06	1.01179e+06	911626	1.10482e+06	826792	1.18989e+06	1.00565e+06	1.18893e+06	1151993	931582	1.50962e+06	1.3389e+06	1.03224e+06	1.39562e+06	1.28161e+06	1479264	1.47297e+06	1.05051e+06	1.35667e+06	1.11175e+06	1.19762e+06	1.02248e+06	1.20874e+06
502	615.486	151.595	378639	373816	376116	397713	381167	388666	352122	308081	394278	288485	400498	349560	411003	405597	329960	530238	478349	357866	487987	446427	526075	515672	369676	465759	392639	400933	363168	418878
503	615.495	739.41	181527	179353	226132	220047	179008	183517	102496	214363	304725	167588	170800	294456	217417	170411	195511	224026	203392	231931	360636	222699	310990	200777	196242	228210	92877.2	280043	162501	210067
504	616.461	86.74	25969.9	23200	26196.4	26041.1	25139	25416.2	21464.1	19785.5	24354.3	18748.6	43850	23931.2	27545.9	27486.8	22673.8	34252	29393.8	25910.6	31680.6	27244.9	33447	36749.7	25298.9	32783.9	24951.1	26274.2	21019.5	26761.7
505	617.51	804.59	210201	206718	302967	304192	210883	214459	93558	313602	373787	187236	327973	350743	335476	206669	416848	299586	289859	242650	420444	227228	338867	238216	173411	187794	122090	208961	143889	222656
506	618.378	164.665	398224	223153	197108	197456	162477	317628	189878	189411	228673	160153	1.83879e+06	198485	333674	563026	228714	833122	230221	182897	324182	218471	216518	632073	188611	482194	192986	181572	156679	198851
507	618.514	804.59	90889.2	95015.6	117292	118163	101610	101100	41081.8	124378	140008	82400.5	128740	138077	124089	94022.1	158061	115862	118197	115315	161762	107595	130349	112525	74529.1	84882.8	54687.6	91954.4	65595.2	100280
508	619.526	882.24	1.1046e+06	1.23238e+06	1.5577e+06	1.49725e+06	1.31506e+06	1231914	1.29606e+06	1.23398e+06	1528563	1.23868e+06	976243	1.46181e+06	1.43971e+06	1.17286e+06	1.20526e+06	1.30908e+06	1.51472e+06	1.51527e+06	1.59006e+06	1.6095e+06	1.5704e+06	1.20428e+06	1494861	1.48441e+06	1231035	1.5043e+06	1.60588e+06	1.52378e+06
509	619.528	1184.34	23890.5	29517.3	28822.5	37126.3	28693.8	20318.6	15962.9	41454.7	21049.7	16481	49871.7	18259.1	26631.3	32548	27316.6	16509.4	18363.1	38976.5	35306.5	45781.9	58315.5	43143.2	15582.5	15714.2	16999.2	22869	13625.9	33433.1
512	620.529	882.165	452876	489480	627955	614625	505465	492959	525787	507477	631630	491017	406576	593134	581832	472901	495941	532611	637667	628000	637065	664341	609640	457509	601989	596386	484601	602306	639078	622627
514	621.311	377.51	7880560	7752932	8.14283e+06	7931955	7945214	7845526	7748663	7.76833e+06	8204792	7.60139e+06	8.31427e+06	7960713	8209232	7.82919e+06	7.59661e+06	8607518	8.10296e+06	8013635	8359739	8401047	8.15738e+06	7.9603e+06	8028207	8561488	7733300	8.19273e+06	7996414	7.91982e+06
515	621.544	677.13	201830	200995	235108	233894	194225	218478	186988	179595	217350	169155	359692	187975	204127	187196	170559	228034	290385	299809	368120	342727	367513	294469	202896	222030	146118	234361	202351	203457
516	622.313	377.47	4.98216e+06	4.731e+06	5319921	5.01723e+06	4864443	4911099	4768375	4.86425e+06	5404662	4.54429e+06	5698200	5.01013e+06	5605199	4.97705e+06	4719941	6.28582e+06	5.2211e+06	5.15118e+06	5.73777e+06	5598833	5.27932e+06	5.12764e+06	5113222	6.17575e+06	4.47182e+06	5112033	5043681	4887832
517	622.547	677.33	87914.8	85815.5	107554	99927.6	84176.8	101498	76550	76334.5	99985.5	76861.5	137070	80974	88296.8	78009.5	73800	108172	114892	125059	146757	129448	137120	115381	88525.9	96760.5	61778.5	98380.2	85680.2	89471.6
518	623.502	535.43	154090	196989	229330	223862	214542	290716	239496	299470	267037	200513	170481	262108	231770	145796	296843	183272	279168	233082	173749	195931	202300	132625	135909	102304	119415	230401	128409	235666
519	623.502	426.125	214955	230758	290871	235439	303749	218066	172854	191945	173310	142859	347531	215413	286675	380400	211950	301570	311241	377273	559995	336869	482768	477544	283435	416850	132890	238425	195211	208701
520	623.554	674.99	23849.2	25125.2	25649.7	29106.3	22475.9	25853.7	21826.8	20746.8	26690.1	19944.3	45116	21594.2	24437.3	23330.5	18944.6	31075.5	31646.2	32091.3	41293.3	34760.2	38447.3	33026.4	23636.5	25410.6	16759.9	27647.6	23943.6	22863.2
521	624.506	534.995	72158.3	94142.1	102562	102286	95822.4	120015	105816	127265	118805	89300.4	77464.6	106598	111950	64138.8	128783	84239.4	115551	104421	79099.1	87493	87698.9	56411.7	57347.4	44894.1	51147.7	99320.6	52702.7	107185
522	624.505	425.93	106140	112860	124936	110955	129728	100351	78961.4	88428.7	77925.8	63002.7	143149	102353	121349	157222	105986	130432	131669	158113	220761	142004	196290	189413	118917	172846	63515.3	115922	93143.4	101359
523	625.518	480.7	437837	444288	520480	484818	436357	407063	366826	369442	488338	341165	314357	460430	464342	429996	474144	608397	528571	672767	702556	615503	769329	602632	462081	687445	208259	604759	404509	444526
524	626.521	480.785	184360	190094	220318	203966	185581	171958	150582	156755	202433	141510	130453	189267	191910	175118	184272	260117	223119	309795	313487	279431	337608	264914	195864	298647	96187.9	266301	165385	191098
525	627.534	537.41	392545	399478	450528	432957	426381	400426	475472	527755	378606	508611	168117	483851	402467	230115	418133	575628	355881	475840	672349	425004	449218	433460	396420	391992	144113	451338	382826	235774
526	628.498	188.24	677523	637186	670044	670851	623092	640811	581117	515937	672114	474561	758663	612769	695644	647614	539050	874649	802272	618211	830636	750281	930108	825276	631798	818646	692126	706820	588182	700546
527	630.477	101.47	17325.5	19643.3	17239.5	19559.1	17703	19627.3	15123.9	13756.9	19145.9	12575	25939.3	15227.7	18728.9	18229.8	16608	24552.7	22844.8	17375.4	21815.7	20433.2	26553.5	23658.4	17316.4	22307.4	19210.6	21828.3	16310.7	19077.9
530	637.305	201.12	5144666	5.25338e+06	5.73018e+06	5789733	5465453	5.22878e+06	5.03156e+06	4929126	5.69732e+06	4672884	5.62285e+06	5386541	5.65071e+06	5303292	5036927	6250983	6098903	5.62331e+06	6.34571e+06	6.06358e+06	6.4472e+06	6021168	5.76259e+06	6.10396e+06	5.59663e+06	5.87808e+06	5.57622e+06	5821913
532	638.308	201.07	2.52314e+06	2.57185e+06	2.85871e+06	2913627	2723888	2.52796e+06	2.4263e+06	2.35059e+06	2.85331e+06	2.21119e+06	2.7804e+06	2.65976e+06	2.83024e+06	2.55459e+06	2.41314e+06	3188776	3.19543e+06	2.7632e+06	3320442	3.12107e+06	3492691	3096049	2.88522e+06	3.0941e+06	2.78413e+06	2996401	2.77388e+06	2925878
534	639.311	201.06	603743	636542	708644	690170	621796	625847	596869	559971	697870	492817	683523	648044	678149	609958	582115	772339	770224	658886	816566	756294	883663	744119	682702	754242	636577	710719	668329	724945
535	641.51	753.22	28078.6	33464	37905.4	41901.2	31671	29358.9	17541.2	42635.6	35840.3	24105.4	26004.5	30545	42166.2	21472.1	37167.9	34380.4	33105.6	35517.6	102612	30896.9	52918.9	39847.8	30865.4	32120.4	8795.25	50641.8	22673	35481.2
536	643.291	385.235	162186	182942	190579	186217	187998	148822	176238	168991	159964	318199	179257	169071	165717	152222	146264	227024	278332	190471	182959	214098	310632	186048	159043	165885	171110	368882	189431	161614
537	643.526	815.05	81418.5	90115.5	111517	112356	91890.1	89799.9	34709.7	122284	121803	68631.6	95770.4	115030	110789	70900.2	120807	119746	89657.7	94377.4	201719	93309.9	122506	106931	81188	99234.7	39307	121910	59157.6	93273.3
538	644.493	121.29	793440	798723	837829	832145	775981	825825	735559	673734	858346	632748	924483	779470	873425	802506	704380	1.0016e+06	1.02361e+06	775160	1049773	968472	1.16459e+06	1.01094e+06	796144	962369	860859	900562	773977	908263
539	644.529	814.95	37531.6	39378.2	53224.3	48705.9	42998.7	41425.1	14287.4	56027.6	58256	28862.3	45211.4	50722.6	48701.6	33871.2	54990	52511.4	43644.5	43925	98612	40133.4	55033.6	46403.2	34709.8	43780.1	18529.8	56522.9	26339.4	41103.7
540	645.541	895.405	49641.6	52507.4	61385.9	60054.8	54006.1	56915.2	40027.1	59882.9	72284.4	43991.3	52926	61679.1	62292.5	39460.6	57971.7	62717.2	62296.3	60331.9	104728	59502.4	65476.5	56719.1	49149.7	53993.3	35078.8	61692.4	46584.2	53568.1
541	646.545	895.77	19916	22866	25045.4	26218.3	24723.7	24913.6	14987.2	23978.6	29344.2	18747.4	20592.3	26798.5	25611	17802.1	23290.1	26847.2	26983.6	22519.1	44722.4	25536.4	26546.1	22733.1	19830.2	22960	14057.3	27961.3	19836.3	23248.5
542	647.458	910.2	973916	992191	1.12517e+06	1.12179e+06	1.0023e+06	1.06924e+06	974211	892804	1.42278e+06	830764	3241704	903774	942386	1.02269e+06	707470	998125	1.60252e+06	1.14994e+06	1387375	1.44174e+06	1.94959e+06	1281894	941716	1.00682e+06	976824	1.06535e+06	868930	1.00119e+06
543	647.557	969.315	933755	991382	1.23133e+06	1.29303e+06	1.07318e+06	1.00779e+06	1.05444e+06	1.00686e+06	1.25288e+06	1.07487e+06	816162	1.27414e+06	1.19889e+06	935264	1.02259e+06	1.09657e+06	1.18856e+06	1.21007e+06	1.17243e+06	1.19434e+06	1.16343e+06	920204	1254705	1.22307e+06	1087177	1.22575e+06	1.2993e+06	1.22083e+06
545	648.461	910.2	448137	459946	511910	528035	474709	508465	448879	413330	664084	381189	1.66385e+06	418983	437267	479078	327674	463685	757193	524370	642955	674213	931891	608214	442921	473373	462981	505874	403630	468936
546	648.561	969.315	391840	431241	532145	559433	454976	423540	456264	429953	535619	452774	349872	534973	506555	402772	453801	465701	509294	511110	489673	500747	487822	383426	528954	504666	458291	509164	554614	539209
548	649.464	910.2	96961	104063	115185	114987	104636	110068	99579.6	92683.6	147269	84155.8	390885	95587.9	101453	102565	70999.9	98578.5	165378	111954	138637	149868	200014	129628	97080.3	99473.4	98131.3	113506	88764.4	100931
549	649.564	969.51	85332.4	94281.6	116836	117849	100156	91421.5	98152.6	93748.2	116117	97494.4	76921.8	119204	112314	90291.4	97914.6	99130	112515	112676	106618	112452	112965	88006.9	115400	110530	101856	108125	121177	116217
550	653.282	294.78	456135	460102	508775	502083	465930	194617	213092	55403.6	72071.1	139180	833632	412117	498708	382217	568360	1.17201e+06	446803	185534	186807	215828	138354	157659	895651	773204	1.06736e+06	1.30464e+06	1.0593e+06	1.31689e+06
551	653.44	458.16	1.09179e+06	1.11358e+06	1.30292e+06	1.21417e+06	1.15577e+06	1.0913e+06	992689	848573	1.25227e+06	737323	1857905	945986	1.24854e+06	1101385	991722	1.43634e+06	1.64723e+06	1.20461e+06	1.47211e+06	1.39025e+06	1.79261e+06	1.42962e+06	948516	1.27677e+06	1.03306e+06	1.17535e+06	930132	1.32519e+06
552	653.569	809.39	80478.3	76954.9	93168.2	85928.2	77611	75656.2	63512.5	68987.4	89806.6	54685.2	316619	82983.4	83907.8	95524.6	80193.9	96956	116978	88066.4	137635	97175.9	135717	109187	72625.4	82504.6	64614.2	87611	70126.3	78442.4
553	654.285	294.71	150041	149277	168633	168258	157676	83950.3	95029.2	21347.2	29752.3	54610.9	311438	136546	167936	130531	184075	434514	152093	75708.8	78451.9	94708.9	55315.6	63948	341763	230514	406853	507257	416250	511491
554	654.444	457.79	483730	506980	579011	549599	532622	495031	456121	397322	582436	332615	866034	426510	549782	512050	457340	624234	779086	521420	673245	647170	834065	661080	422947	557568	483469	557673	419442	611186
555	654.573	808.71	35880.6	33713.4	38084.2	36869.5	32730.3	32250.5	25150.5	30539.4	38796.3	24757.9	133490	32755.9	35224.8	37998.4	35953.9	41713.4	50426.7	40269	56971	44356.6	58100.8	47911.1	33154	33759.9	29531	39260.9	29754.6	34704
556	658.509	147.495	1.12434e+06	1.12287e+06	1.20702e+06	1.19977e+06	1.13632e+06	1.14408e+06	1.06789e+06	959930	1.20465e+06	879056	990834	1.10723e+06	1.20228e+06	1.09262e+06	978809	1.42897e+06	1.43416e+06	1.11664e+06	1.49418e+06	1.34718e+06	1.64867e+06	1.37216e+06	1.16495e+06	1312983	1.24177e+06	1.28791e+06	1.10714e+06	1.29997e+06
557	659.286	210.155	48640.1	47312.8	55543.6	54002.2	48045	45677.7	51318.4	52135.1	55128.9	51759.8	78714	61194.3	55013.2	55545.9	51073.1	58315.1	54421.6	56325.9	55650.1	51185.6	61103.6	47637.7	53960.9	56733.8	46655	55997.4	56400.2	54409.9
559	659.512	147.515	416823	420784	439371	461019	429947	424611	394479	355325	441635	332633	357807	412911	450573	401616	361420	529068	540442	409722	561019	498575	620742	531982	427522	481747	467025	479332	417889	495183
561	660.488	84.54	24119.7	24036.6	25066.3	25497.9	22910.8	24234.7	21696.1	20428.5	26402.6	19711.3	47445.2	23625.5	26162.3	21907.2	22226.2	29227.4	31737.4	23436	29925.5	28605	35143.2	30857.5	22609.1	26814.8	28062.5	28795.9	24280.4	26986.8
562	661.537	683.865	147853	157410	173656	181643	162844	157196	162001	152627	183086	144860	171581	162842	159834	125024	138917	153291	211456	202643	183645	190022	192351	159326	161847	171906	148616	175068	179821	173148
563	662.54	683.44	64602	70376.5	83115.1	78895.2	67362.7	72342.2	74789.3	69813.8	84955.4	61857.5	81474.7	68529.1	69714.9	57108.6	62945.7	71293.8	94687	90447.3	81307.2	83556.5	81830.5	68212.5	73329.1	77837.8	67121.5	76501.6	81583	75087.5
564	663.452	882.24	27376.9	24005.3	27907.8	26874.8	27415.8	26936.3	25654.6	23174.8	26799	23040.1	27316.2	28427.3	32575.3	31103.3	25353	37142.8	25086.2	27459.5	27803	27161.6	27876.3	28583.6	29181	32633.3	26193.8	32301	28502.4	29104.4
565	663.453	710.76	5.00143e+06	4.86928e+06	5297349	5365317	4913856	3.57238e+06	3.44335e+06	3.15188e+06	3.3699e+06	2.9143e+06	4280059	5846268	6330445	5691323	5438551	6.62761e+06	4045858	3.83989e+06	4.1989e+06	4167714	4.04916e+06	3.83129e+06	6065632	6639298	5525829	6.40538e+06	5958056	6155963
566	663.452	969.4	23632.4	22939	27031.7	25192.3	23780.4	25716.3	22943	22222.2	24112	24223.1	27721.4	27848.6	28676.5	28909.8	25854.8	35913.1	25294.4	23792.4	24893	24889.7	25658.1	25643.8	28223.1	32604.1	26203.5	29050.7	25585	25298.5
570	663.531	968.165	40116.2	39349	47636.5	45755.8	42057.7	44009.6	39335.8	37217.1	50084.5	40484.5	41632	48306.3	46251.7	43957.7	41154.7	53167.1	52227.5	44824.9	48759.2	48585.3	48976.4	43541.2	48537.2	49405.5	38708	48537.9	47132.6	49090.1
571	664.456	882.24	12742.5	11600.7	14093.7	15536.6	11621.3	12412.9	12444.9	10730.6	13184.3	10835	14808.5	14787	14413.8	13926.4	12316.1	19622.1	11456.5	14423.2	13629.1	13731.9	13277.6	12032.7	13737.4	16476.2	12414.2	13967.3	15080.2	12824.2
572	664.456	710.76	2.86649e+06	2.69259e+06	3.09843e+06	3.10433e+06	2.72686e+06	1.88583e+06	1.70734e+06	1.54e+06	1.68932e+06	1.40106e+06	2.33343e+06	3.4189e+06	3.95567e+06	3298656	3.26162e+06	4.30256e+06	2130393	1.98665e+06	2.24843e+06	2.13673e+06	2099693	1952023	3.58929e+06	4.11807e+06	3.2352e+06	3.87272e+06	3.50885e+06	3.81593e+06
573	664.456	969.445	12925.9	10934.5	12577.1	11607.3	10428.6	12343.9	11876	10266.1	12927.4	11043.8	12106.9	13192.7	14335.2	14850.5	12029.6	18396.8	12608.7	12076.4	12322.5	13171.9	12325.7	11511.2	11834.8	14595.3	10944.3	12344.6	11729.1	12122.6
577	665.459	709.62	741605	706946	808175	815111	737401	452684	427193	387593	414760	348812	577251	963047	1.09053e+06	922426	882585	1.18959e+06	528327	490438	536262	546463	532910	502599	1.00896e+06	1.16305e+06	923434	1.10745e+06	985126	1.05225e+06
578	665.459	759.93	83185.8	83030.4	100196	104868	90944.7	95957.3	81456.6	80570.4	101035	71169.2	93006.2	89961.9	93439.2	82210.1	61850.3	106679	114378	105511	131939	121210	151186	96192	95661.6	101749	82484.9	105823	84355.6	104575
579	666.462	708.965	121885	114949	131128	136465	117464	77009.6	69117.3	60278.6	65721.3	58583.5	95126.8	155747	183480	154601	142669	197170	82828.7	80333.8	91130.2	85686.6	82117	83196.4	168834	193533	150168	172120	160835	175505
580	666.461	758.4	42077.7	39158.3	50633.9	53791.1	42013.2	44376.3	38277.7	35301.9	49704.6	36008.5	45001.6	44407	44575.6	38950.3	30279.6	53785.2	56592.5	47591.7	69386.4	58211.2	71507.8	46980.4	49541.6	52442.7	37748.1	48466.3	36408.8	43395.4
582	672.525	183.085	599562	604969	633438	665369	617749	609115	556760	503306	624164	467807	515536	592009	638090	591182	526746	762629	805323	619456	818805	751797	926443	731065	625260	720972	661988	704007	593013	702777
583	674.503	98.205	16947.6	17082.3	18510.3	19038.3	16103.2	17320.7	17010.7	14675.6	17079.4	13816	21196	16225.8	18544.9	17226.5	15619.3	20715.5	24715.4	18822.8	22403.8	22661.7	26022.6	21901.8	18060.9	20016.1	19247.4	20395.8	17539.7	18250.1
585	675.263	297.045	34186.4	37826.6	38628.1	39635.9	40837.5	22916	28114.6	6930.73	9314.53	16941.3	314443	34714.4	39475.3	32647.2	42806.4	66353.9	38539.4	22353.6	18767	24686.5	14584.4	17842.9	57561.1	50619.6	64529	66451.5	62126.4	65724.7
586	681.472	536.15	5.18617e+06	5058881	5612357	5497717	5.15307e+06	5.07415e+06	4.86445e+06	4.58213e+06	5.73525e+06	4395810	5908595	4.94104e+06	5405432	4660535	4.66535e+06	5.64426e+06	5.75352e+06	5397718	5.95478e+06	5.9679e+06	6549663	5.62636e+06	5.05243e+06	5755551	5.25921e+06	5.45448e+06	5149954	5299404
587	681.601	888.8	385112	411575	449474	431940	409853	360046	399135	320870	442479	319335	713772	367810	378972	503848	309775	411180	608009	463740	582562	517315	638905	508393	438723	446822	395620	422581	421390	437726
588	682.475	536.105	2.92967e+06	2.87149e+06	3.25948e+06	3178763	2.93086e+06	2.88174e+06	2.70376e+06	2509791	3.34895e+06	2.37665e+06	3480300	2.73978e+06	3082434	2529268	2568941	3.25206e+06	3.37044e+06	3.05324e+06	3542592	3.54101e+06	3.95993e+06	3.18234e+06	2810390	3331987	3.00153e+06	3.03226e+06	2.90861e+06	3.05343e+06
589	682.605	889.11	170682	182556	199852	188188	174985	163185	169837	132350	194987	136664	311137	157149	164214	212630	136804	170195	278578	204643	267122	217654	285447	216476	182753	189193	175148	187164	186936	194225
590	684.202	777.54	535625	561683	637632	635450	549708	222776	212175	216843	182601	178983	234227	998826	1.33913e+06	1.06283e+06	836722	1.03338e+06	210799	225890	214065	241440	235869	164507	870754	1.09806e+06	659270	906524	812250	906428
591	684.612	1026.9	8223.54	6910.39	9411.58	7767.29	6396.12	10503.6	8816.2	7251.91	10614.7	7022.25	33211.6	7157.23	6867.52	17255.4	5368.34	10518.9	11418.7	9517.8	9814.93	10959.7	12098.5	10994	6268.59	12315.5	4871.35	7208.6	5542.77	6987.41
592	685.203	777.34	348228	360519	411838	430034	363461	165416	151398	162904	128562	131326	165802	666780	890135	709794	553671	680416	160496	161195	157052	178140	173693	110893	587046	724666	438314	626196	552048	599580
593	685.434	712.335	97454.9	98171.3	112701	119389	108927	106097	110281	111851	124304	109668	93789.8	125216	114612	113944	114356	111840	116138	114025	113214	116146	119254	99953.8	113660	114631	112045	113515	127066	117483
594	686.201	777.34	216752	229144	312921	310941	223094	130210	123770	135930	100834	104261	140793	528605	689288	541216	444251	536534	122444	133592	126958	144942	140829	89287.1	452828	561876	327307	474941	432053	475433
595	686.438	712.37	46505.7	46256.8	57235.5	52821.4	50541.5	47941.5	49689.9	53275.2	58049.1	48599	48186.3	57776.8	54525.5	57169.1	56114.6	54351.8	54486.4	54160	53069.5	52404.2	51115.2	43557.6	55624.7	54076.2	51083	52370.6	59423.9	63713.3
597	688.491	504.26	2.74214e+06	2.4513e+06	2.6614e+06	2.66031e+06	2308273	2.76951e+06	2457197	1973582	2.37092e+06	2.13958e+06	3.1089e+06	2341414	2.06305e+06	2.56363e+06	1.69877e+06	2.78952e+06	3150341	3.38053e+06	2731768	3.35119e+06	3.26226e+06	3.57765e+06	2.8173e+06	3558797	1.56214e+06	2.74068e+06	2.45855e+06	1.98267e+06
598	688.519	118.175	698774	689135	767351	761384	692606	702507	644886	590363	744853	544700	743083	695176	758912	666831	638749	856441	925349	711025	944898	851755	1.04524e+06	844077	733694	835706	774693	841492	701716	832960
599	689.558	655.105	290527	231727	269873	239830	203938	277646	206191	227583	287772	223161	378573	309695	294178	342976	239336	369037	228591	239177	285673	289881	243800	223754	234934	350489	190953	235261	235631	241127
600	689.715	965.56	43362.2	41248.7	47975.6	43177.9	44243.5	50917.8	44035.1	38755.9	44122.4	38470.8	70429.7	32284.6	37140.9	37511.7	28541.8	43184	64188.5	58125.3	68634.2	59888.5	63096.2	55358.3	35001.1	38221.1	31237.9	49155.7	36930.1	35933
601	690.506	575.14	3.23552e+06	2.79708e+06	3.17915e+06	3.08693e+06	2.81929e+06	3.25528e+06	2.8632e+06	2.79323e+06	3.24565e+06	2.6823e+06	3.94869e+06	2.97247e+06	3.00502e+06	2.79047e+06	2.3177e+06	3.70784e+06	3099126	3715313	3.45654e+06	3.49221e+06	3.38739e+06	3.8082e+06	3.05162e+06	4.21467e+06	2.16568e+06	2.9446e+06	2.92588e+06	2.34968e+06
602	691.527	230.61	59337.4	65813.8	64215.8	64552.9	63797	65753.3	62467.7	65647	61097.1	58543.3	64792	68219.3	67149.8	77318.4	66799	64414.2	65915.4	73215	66554.7	64237.1	61014.5	62705.7	68104.3	59139.6	62250.7	68067.4	69906.4	68662.8
603	693.563	809.38	122266	128322	145088	141602	126862	119815	89273.9	110880	146646	101250	172624	138956	144808	138563	131053	158367	175222	142324	198547	156866	202451	156233	119870	135159	94517.8	140928	109595	130085
604	694.566	809.32	53308.2	56892.6	66770	66122.3	59873.7	57097.1	39936.7	49242.1	69180.8	42473.5	79697	61996	66204	62880.2	56582.1	68437.4	77250.2	63073.1	90701.8	72369.4	93809.6	72970.1	50926.6	61794.7	40630.6	63038.7	50373	56303.3
605	699.594	1007.96	14619.2	15139.1	21082.9	21932.1	14333.7	17640	13433.4	28278.5	21271.9	11144	156144	19740.6	21287.4	56669	15168.8	24985.7	19030.9	21481.3	26859.5	21636	22411.8	25424.3	16258.3	22258.5	9379.07	20370.6	13783.4	16266.5
606	702.506	422.575	81187	72553.6	89473.7	87661.3	65720.8	58937.5	63108.8	64151.6	88217.8	49094.8	78897.1	68261.1	100256	78602.9	51143.8	92991.1	89803.2	133788	145368	107409	133827	111320	92792.4	86494	33549.9	92841.7	123581	88516.1
607	702.506	544.86	83617.7	65849.1	76088.7	80818.2	67664.2	87343.6	73380.4	65912	75612.2	58884.3	102840	68010.1	72332.2	63074.2	56702.8	81249.4	83845.1	96758.3	83106.3	112301	106402	108605	64411.1	89809.3	33421	78558	58868.2	59397.1
608	702.535	143.54	894903	934216	1.00144e+06	1.03433e+06	967004	950719	867216	796420	988536	734746	902686	920485	1.02254e+06	881745	804500	1.15335e+06	1222578	946085	1.23965e+06	1.12298e+06	1.41153e+06	1.1313e+06	964971	1.10468e+06	1.02811e+06	1.05747e+06	923203	1.10133e+06
609	703.539	143.54	361835	366536	407018	417126	379084	381631	340430	306664	394424	291706	377355	374057	403039	363388	324980	467072	487675	381377	508750	464418	565703	456918	379313	443362	415395	438668	375350	441167
610	704.514	83.3	20199.5	19059.8	20558.3	21147.3	19000	18217.6	16286.1	16601.6	20030.8	13998.8	43594.6	18181.4	20395.3	17094.4	17438.6	22069.4	24708.8	19918	24450.6	24318.4	30796.5	23881.5	18625.4	23856.6	21415.9	23683.4	18455.2	20082.5
611	704.522	469.4	1.05678e+06	1.07698e+06	1.27186e+06	1.19971e+06	1.02567e+06	838179	752905	605849	957469	647345	651986	1.05316e+06	1.39401e+06	970018	802125	1538022	1.27801e+06	1.86263e+06	1.44445e+06	1.2655e+06	1.7997e+06	1.44586e+06	1.24473e+06	1.63586e+06	883056	1.33931e+06	1.36042e+06	1.28135e+06
614	705.525	469.72	438665	447506	520040	490028	430825	336417	301563	220232	378519	233411	257186	431354	592482	389948	317038	632474	509052	782799	591340	550153	743234	597564	503395	677937	352611	545533	557432	525772
615	706.538	534.88	158080	173976	183043	180285	197817	148389	118406	137399	168354	124208	102123	163815	185661	168428	154133	198149	182091	336328	222945	197468	294423	268473	221006	220612	104515	180528	147031	167178
616	706.597	894.27	23536.6	19433.3	24100.6	25702.9	18007.5	8368.89	8307.88	33711.9	11164.8	8985.34	26720.6	6190.56	11746.4	8315.76	8985.33	10277	13882.7	40328.9	61408	40315.9	88479.1	53726.4	21796.3	12405.5	795.161	43186.1	19533.4	21329.7
617	707.598	320.795	23938.1	24870.2	27732.8	27544.3	24128.7	27799.6	24828.1	26817.8	27708.9	24777.8	15104.8	27592.3	26305.5	27241.2	27297.3	21739.8	25534	28915.9	25512.9	26791.1	25616.8	25972.5	28371.1	24500	27423.8	27534.5	28249.3	27046.5
618	707.6	892.72	12860.7	10346	10461	12803.8	8096.46	3924.35	4396.14	16385.2	5368.4	4873.73	10960.4	2858.41	5780.03	4189.1	4360.66	6769.41	7138.86	18612.1	30428.3	19064.4	41251.1	24572.7	9539.09	6916.98	0	20785.2	9882.43	9644.27
619	708.414	379.98	1097001	821574	900289	798251	743477	899392	802178	878618	847270	762272	2.73051e+06	894825	1173027	1.42194e+06	858508	2387166	817381	796142	988672	944101	735202	1.23289e+06	904689	1.85765e+06	750048	834832	833964	815794
620	708.612	961.765	64529.9	54523.3	57590.2	57373.4	41477.9	19685.1	27611.1	83694	38270.3	27887.2	49485.6	16344.3	35617.6	25151	26642.9	32798.2	48872.9	104472	128063	80230.5	165653	149365	43587.1	32967.9	1218.93	77494.2	44977.4	36327
621	709.418	379.98	446879	338634	374260	327598	309397	387307	332903	367317	358907	315174	1.19187e+06	377646	467166	591970	365512	1.01432e+06	340244	341960	402259	399652	309144	519149	379248	791955	314019	343957	346349	337099
622	709.616	959.93	30669.2	25468.2	28800	26742.4	20670.4	10914.5	13297.1	40671.1	18472.1	15946.6	22129.9	8380.36	18582.1	12985.1	13565.3	16097.1	22977.4	49374.3	59838.6	42210.2	76717.9	71903.1	21357.7	14547.5	3169.45	37235	24219.3	17528.5
623	710.421	379.98	102221	73020.2	80867.3	74418.5	68659.6	85828	74710.3	80725.6	83148.2	72556	263272	84498.4	106817	132290	81889.3	226812	75016.9	75903.1	93319.4	88194.6	72027	113769	84296.1	178182	69033.5	76254.9	76730	74015.7
624	710.628	1014.54	31055.9	28911.3	33191.1	31481.4	27022.5	16177.4	13809.4	50365.5	28387.2	20400.9	55315.4	17002.8	21247.2	29946.2	16768.6	28779.4	30316.2	59889.8	55883.7	55775.2	97598.4	78795.4	16675.9	22260.4	5131.57	26456.7	18344.5	19634.9
625	711.552	898.24	12734	12191.7	14257.4	15225.2	12184.2	4687.5	4937	20197	7077.64	6686.04	3471.45	3442.95	7991.98	3741.32	5453.11	4949.21	9359.51	20464.8	29557	20922.6	43066.5	26736.1	12370.3	6770	0	24681.4	13359.5	13095.8
626	712.491	470.28	639168	628346	687317	674506	587691	643251	609172	420179	418392	482050	790463	530995	539394	668230	453613	675567	804973	909152	721869	945230	790212	1.05694e+06	737767	881598	387210	812477	545455	481040
628	714.507	522.91	4233718	3.99765e+06	4305808	4252365	3.84932e+06	4460735	3.96689e+06	3.50793e+06	3.85115e+06	3.6104e+06	4658075	4.01235e+06	3.92902e+06	3.9655e+06	3.42433e+06	4433557	4.46523e+06	4957806	4.85426e+06	5.36512e+06	4959504	5283268	4229344	4.9634e+06	2.60248e+06	4.08995e+06	3535517	3.3525e+06
630	715.51	522.555	2.11411e+06	2.01689e+06	2.16177e+06	2.15348e+06	1.93691e+06	2309961	2.04894e+06	1.71911e+06	1.87398e+06	1.79419e+06	2383306	1.98341e+06	1.87638e+06	1947020	1.63496e+06	2.22759e+06	2.31965e+06	2.59827e+06	2.49236e+06	2.9202e+06	2.62823e+06	2.88062e+06	2.12294e+06	2.56858e+06	1.20781e+06	2.08541e+06	1.69703e+06	1.56625e+06
631	716.523	587.705	5.44662e+06	5.11732e+06	5463157	5409508	4968929	5624145	4.8656e+06	5.35942e+06	5.50219e+06	4.72977e+06	6175473	5.55563e+06	5428034	5569440	4.91199e+06	6380016	5.16816e+06	5.90016e+06	5.73545e+06	5650389	5836293	5.87154e+06	5.08198e+06	6272583	4.13324e+06	5319524	4.73177e+06	4931431
632	716.551	178.575	471164	488316	513520	539185	472204	479053	437162	399616	513329	362615	486673	465688	508778	438540	417072	585277	653127	487966	676046	589443	746852	577726	507593	567004	534006	566412	478336	565071
633	717.525	587.575	3.01183e+06	2.7012e+06	2.93127e+06	2.94956e+06	2.6186e+06	3074879	2.55874e+06	2.83155e+06	2.93744e+06	2477048	3.61616e+06	2.99581e+06	2.96879e+06	3.01628e+06	2.60673e+06	3.76541e+06	2.70944e+06	3229852	3064815	3.11667e+06	3209165	3.28127e+06	2.6483e+06	3.66443e+06	2.04325e+06	2.85834e+06	2416274	2.53136e+06
635	718.529	95.58	13948.8	14628.1	13305.5	13602	13704.9	13622.8	12434.8	12061.3	14534.2	11788.7	17483.3	14615.6	14957.4	13252.1	12241	16052.3	18873.6	14979.2	17491	18086.3	19763.4	17509.8	14202.6	15804.2	15019.5	15296.9	13588.3	14651.6
636	718.538	656.66	3918495	3.68109e+06	3.87569e+06	3794959	3.63564e+06	3752457	3587405	3.75879e+06	3.89232e+06	3349367	4570562	3.95705e+06	3.88132e+06	4174868	3.523e+06	4.7091e+06	3.87239e+06	4.12836e+06	4.71629e+06	4417807	4.17922e+06	4.65337e+06	3.63636e+06	4507129	2.65641e+06	3661677	3.40828e+06	3.27663e+06
637	718.597	881.58	17298.1	15362.5	16726	17152.7	15399.4	8892.71	10270.5	30949.2	8032.94	8429.71	13991.7	5959.16	9573.03	6997.01	8206.4	6415.3	11401.6	22335.3	23614.4	22839	61086.6	41466.2	15686.1	7887.41	935.018	23810.2	13350.5	19509.2
638	718.713	862.415	4855.77	4498.76	4935.26	5020.6	3730.82	4872.24	5679.47	3567.2	5537.48	4025.79	15607.4	3847.35	5561.94	5235.1	3613.32	4209.53	5725.84	7493.62	6415.28	6263.76	9427.43	6138.71	6091.66	3912.14	3601.47	5867.95	4244.23	4896.81
639	719.541	656.82	2.01663e+06	1.89665e+06	1.96833e+06	1.89343e+06	1.81175e+06	1.9056e+06	1795443	1.89179e+06	1.96782e+06	1.65398e+06	2.40471e+06	2.00968e+06	1.98879e+06	2.15135e+06	1.76494e+06	2.49668e+06	2.00321e+06	2.11198e+06	2.49636e+06	2.29203e+06	2.17028e+06	2.50409e+06	1.80933e+06	2366119	1.27788e+06	1.81338e+06	1.67266e+06	1.59453e+06
640	720.552	563.365	44193	49063.9	47920.1	51846	50002.4	48254.4	34539.4	40930.9	41643.1	30161.4	34787.2	46404.2	55399	42991.2	42399.3	40444.6	73406.3	67807.4	36791.4	41514.2	104389	88596.6	52316.4	57693.2	24945.3	53239.6	54991.5	40663.8
641	720.611	934.2	11528.1	9107.26	12606.9	10395.8	9256	6632.3	8687.37	17193.9	5573.33	6954.98	24679.8	4081.19	6590.22	7145.03	6838.01	7599.56	9126.72	20037.1	17529.9	16171.1	49466.4	27334	9664.84	6463.68	7747.01	14953.6	8383.92	8551.54
642	721.594	890.17	329506	352283	438634	421513	360188	320797	341091	284184	410841	286383	454777	361882	373396	424970	317229	381874	536132	429307	487567	444531	522398	416057	405707	425851	376761	404775	386213	396508
644	722.43	380.275	200441	141695	151499	130368	125673	153311	142985	151107	149273	129939	734750	149665	206350	293632	153539	523313	138989	136579	174931	160305	124645	227323	151811	359368	123306	138045	139867	140243
645	722.597	890.255	144417	151101	188862	178323	150020	142655	147631	119215	176525	129349	190183	154308	160335	183260	135118	164579	227200	181408	210505	189628	225849	181938	172598	180389	157765	174499	169160	172022
646	722.628	989.37	24056.4	20643.1	24765.4	23337.2	17560.7	12855.6	12153.6	39177.4	15413	12655.2	28434.6	8832.73	16890.5	19806.1	12479.7	12987.1	24431.7	46024.7	32349.3	40059.8	107355	66176.4	14854.5	12786	2551.55	26070.3	19690.5	16978
647	723.433	380.275	88194.4	63331.4	65996.5	55616.4	53687.2	70061.1	60065.5	68701.4	66767.6	57836.9	310485	69622.2	88893.5	122271	66810.7	216253	60579.1	58887.9	73833.3	69836.3	57935.1	104885	68720.7	155076	57609.8	59951	59076.9	60016.7
648	723.631	989.4	12623.8	10007.3	12583	12607.5	9973.41	6131.19	7187.94	18980.8	6878.48	6447.75	14139.1	4807.1	8141.22	10810.2	5714.97	7303.41	10795.8	23003.4	16859.8	19557.4	53105.8	32681.1	7522.26	6587.7	1060.25	13002.3	9067.77	8279.73
649	724.643	1050.87	26610.4	24255.9	28450.5	28127.9	21904.9	13755.9	13887.7	43119.1	21721.2	15074.5	23202.6	14584.6	19867.1	23830.3	15794.5	15291.3	29775.4	50950	29056.6	41573.3	96515.6	67717.8	13273.5	15095.7	1414.07	25726.5	17665.8	15898
651	725.647	1050.99	13581.5	12095.1	14107.8	14595.6	13305.9	7211.73	6178.21	19515.1	10384.6	7934.93	11783.7	7252.3	10395.8	12483.2	8416.22	7791.19	14860.5	25285.1	14978.4	19383.9	46875.8	31235.7	6797.34	7576.47	864.882	12800	9823.89	8492.92
653	728.522	563.77	97376.9	94022.7	98090.8	103540	95942.4	117211	106534	91833.3	106298	85563.1	100988	88010.4	102048	84375.5	78075.1	110733	119146	112653	118886	155010	129748	129627	68742.4	98777.4	44684.6	77197.1	57319.7	64038.1
654	728.522	441.1	36702.2	38140.5	43130.8	43698.5	38149.9	37673.8	39268.3	37650.4	30575.7	30203	40675.2	33611.4	57046.4	55828.8	34343.5	51311.5	41197.4	55918	62564.2	53836.1	65531.9	59944.7	47237.4	39524.6	15341.1	58482.9	35155.7	49366.7
655	728.581	813.425	11550.8	10799	12189.4	12337.3	10049.2	3246.11	3871.68	15685.6	3269.53	2733.28	12031.4	1634.45	3945.93	2182.54	4597.29	3082.17	6857.19	15174.1	34668.9	17426.8	44199	27750.9	16985.6	3860.34	0	36380.1	9268.06	15201.1
656	729.525	441.24	17422.3	17387.2	20123.6	18325.1	17154.4	16263.1	15433.2	17059.3	13344.5	13688.9	22101.3	13641.4	22982.7	24482	15542.9	21787.8	16820.2	24186	27169.2	24300.9	28311.4	24021.7	22119.6	17379.6	7712.45	26019.9	16466.4	19610.4
657	729.584	813.12	6730.51	5639.27	6456.39	5991.27	5277.62	1751.26	2198.78	9117.85	2434.49	1815.26	6526.18	1055.78	2533.45	1184.05	3031.04	1913.39	3298.78	8310	19724.5	9199.27	22560.4	14496	9282.53	2347.08	0	19733.4	4665.51	8450.04
658	729.589	595.09	572269	539532	628645	609032	558621	598146	306757	566004	580348	504838	353503	704544	686505	806582	689553	962505	836838	836794	796198	523286	858309	671506	462373	765413	108058	579230	405774	394098
659	730.537	626.87	104379	86362.8	96285.1	100650	78272.6	127893	91531.6	107890	121020	90697.8	143048	102787	113371	66975.6	84412.4	139283	85939.9	99340.2	111602	126138	125933	118367	66374.7	90698.3	32631.9	83484.1	61285.5	69368.6
660	730.538	480.65	6.17775e+06	6.35382e+06	6.76645e+06	6685958	6.31528e+06	6.39479e+06	5844378	5353996	6460787	5380505	5958795	6.70675e+06	7.03571e+06	6557406	5.24283e+06	7.46702e+06	6.86364e+06	7.64442e+06	6.80794e+06	7126193	7.52674e+06	6.65446e+06	6754755	7.20706e+06	5.46447e+06	6.63374e+06	6254399	6.43339e+06
661	730.597	869.73	41414.1	44705.9	43209.8	42115.6	47528.9	13329.5	22013.6	71473.8	13125.8	13118.4	40762.1	6282.67	18246.7	9885.9	15815.5	12796.1	39215.3	67310.3	107122	58552.9	149859	103767	52728.4	16191.5	0	93346.2	34522.5	44773.3
662	731.541	480.6	3766254	3871085	4.29214e+06	4.13125e+06	3840626	3.97271e+06	3.47402e+06	3.02925e+06	4.00729e+06	3036224	3.46057e+06	4236263	4.60399e+06	4.10414e+06	2975476	5.03714e+06	4.41029e+06	5320663	4.30064e+06	4.56747e+06	5098928	4213158	4.26737e+06	4.72893e+06	3.15621e+06	4.10933e+06	3764221	3.97709e+06
663	731.6	869.25	20062.1	20310.1	20925.1	20477	22129.2	5351.8	10210.2	34031.2	7114.47	6204.41	19698.1	3339.49	8866.69	5065.55	7896.34	6293.56	18576.9	29711.2	49029.8	27367.8	73598	49603.8	24601.6	8055.55	0	47574.8	16403.4	21609.3
664	731.762	1062.38	17484.6	20476.3	19656	21336.5	17381.2	21379.3	19501.5	18174.3	19830.7	15487.6	33793.1	12297.3	15380.4	18788.7	11252.7	17690.1	27824.9	26619.9	31738.4	32945.1	31426.5	24797.3	14046.9	15569	11756.1	20902.3	12782.3	15825.6
665	732.546	115.56	509515	518158	557762	558610	529229	498469	463265	440399	532155	394726	528043	493818	565148	465564	442819	625076	691116	546511	671178	631114	774327	577284	533889	626227	578800	595488	542864	598378
666	732.554	547.33	6.8857e+06	6816576	7.36466e+06	7229342	6974251	6865200	6724634	6649787	7203103	6372739	6888682	7053475	7.61802e+06	6.53555e+06	6.48138e+06	7874438	7165479	7923345	7.74041e+06	7.59288e+06	7766227	7250646	7.23558e+06	8.05857e+06	6.36706e+06	7017636	6798975	6.86251e+06
667	732.589	785.76	199821	177758	194632	188705	192146	212353	144790	136469	187076	154848	1.01308e+06	192738	267432	343059	21926.5	419752	134220	199247	378883	311656	277754	365010	149877	302664	78878.5	163051	106625	103598
668	732.612	919.77	63492	60638.8	59334.8	59479	52652.1	17019.6	26679	95033.6	25816.4	21275.4	118493	13995.8	31144.4	18817.9	22424.7	22990.7	43332.7	109503	164473	106183	218149	140983	74617.3	25744.6	1181.24	116710	48446.4	63187.6
669	732.608	632.49	308416	261666	344907	349640	175587	296372	160589	186970	352439	222594	326687	381229	372286	240956	294427	465096	231782	400306	401465	380701	385506	288289	321773	388438	187370	334779	290499	344595
670	733.537	812.81	9756.11	9378.94	11342.9	10693.1	8080.66	2383.11	3175.86	12926.7	2882.18	2568.94	2894.65	1425.61	4368.86	1795.67	4131.82	2558.28	5562.96	14228.9	27798	16543.5	36726.6	19336.5	14877.9	3728.6	0	33567.6	7846.11	14493.1
671	733.557	547.325	4.36966e+06	4.36017e+06	4894743	4.75276e+06	4570916	4.40529e+06	4.27107e+06	4.16763e+06	4686655	3.96975e+06	4.16962e+06	4576795	4.86057e+06	4076916	3.85641e+06	5.17003e+06	4699859	5598318	5088831	5148654	5435101	4741964	4.80571e+06	5408495	3.95058e+06	4566002	4401263	4.39744e+06
672	733.616	919.77	30869.1	31950.5	29882.6	30688.2	26832	9587.3	14270.6	46273.9	14107.5	11340.4	61570.4	7231.03	16147.1	9598.44	10928.4	10243.7	22728.5	57409.7	81266	57649.9	116147	72620.5	37079.9	13009	963.924	61122.5	25631	31390.6
673	734.56	547.13	1309008	1.34108e+06	1.53957e+06	1.47886e+06	1.43416e+06	1.34447e+06	1.29767e+06	1.23628e+06	1.47519e+06	1.16244e+06	1.23066e+06	1.3968e+06	1.54883e+06	1.19012e+06	1.13022e+06	1.65554e+06	1.45756e+06	1.88288e+06	1.64293e+06	1.64878e+06	1.845e+06	1.47895e+06	1.51024e+06	1.77453e+06	1.17065e+06	1.42364e+06	1.36532e+06	1.34702e+06
674	734.628	974.745	280788	259316	288450	272331	233966	96069.3	134777	438548	145426	137219	198252	78516.2	158667	126049	115267	129457	200183	484377	672113	483827	860391	697943	264147	130183	6950.83	389930	209154	227051
675	735.552	868.03	28114.4	29213.7	29341.9	32399.1	30840.4	7870.3	14547.7	42625.4	9891.6	9193.59	6814.31	4914.96	12648.1	4654.83	10929.9	7187.61	25732.6	47216	68209.3	40738.1	89501.6	56941.4	42441.1	9890.26	829.449	68139.5	25606.1	31997.7
676	735.632	974.74	131970	126897	140258	132939	119691	49186.8	66114.3	205072	76521.6	69064.6	102549	43414.5	85055.2	63439.5	59920	64349.4	101077	222638	338855	223052	426803	338519	126276	69043	3672.06	187382	108936	112703
677	736.491	458.9	238722	231673	295426	257995	223458	325509	307049	287987	236269	211650	533529	263829	322927	302353	272600	388996	386667	390845	217132	303666	251153	204895	135609	214357	125140	357210	135909	281760
678	736.542	710.655	74908.4	69858.5	79394.5	77876.4	70806.2	62939.6	61729.7	61163.2	68743.9	52597.4	92858.1	80498.2	95056.4	77472.8	70681.3	107322	67344.2	69678	73417.8	73220.6	63876.6	70164.3	76931.2	105272	64502.5	75137.6	76596.1	71189.4
679	736.644	1035.6	191210	186979	208667	204354	181900	101023	116134	325680	167215	122460	191623	106226	139550	156087	100877	130869	185428	384647	463656	367807	572282	460458	129084	120061	19431.6	197112	128425	134477
680	737.494	459.18	117761	109139	126579	114544	100620	142530	133160	124866	121801	97984.8	226006	119723	145613	132039	128218	168697	171862	169872	102227	131336	120048	99458.3	59636.7	95964.3	56102.4	157365	58116.6	123556
681	737.568	923.895	32056.5	34877.3	41533.6	41999.1	38967.8	11524.2	18828.3	54046.6	18000.6	14206	19054.1	10693.5	20921.9	9467.01	14313.2	13183.8	32594.8	65295.9	85802.4	60824.5	111056	69135.2	53698.5	16696.2	3857.69	71359.4	37181.2	41948.4
682	737.567	891.465	15270.4	14858.4	19385.6	20619.3	16156	14048.7	13249.4	21790.6	18246.2	10967.5	19928.5	14876.9	17109.8	16438.3	13122.5	17838.8	21868.1	27349.5	43272.4	31525.3	50008.4	27068.4	20190.5	17720	14801	32497	16871.3	20206.5
683	737.647	1035.98	98613	94029.1	103289	102986	97035.9	49080.3	55662.2	153643	78762.8	60289.1	96790.4	52587.9	70471.7	79244.9	51724.3	66008.9	90733.2	185010	218403	173600	278650	212149	65562.1	59581.1	10662.6	100342	62766.9	67919.6
684	738.506	525.47	686837	604096	696962	706952	603177	740918	623836	657586	642593	485091	910651	602007	620992	615978	575512	705459	826223	933204	993330	951437	867557	915463	530550	736761	287786	690752	518461	571865
685	738.507	488.655	563560	545830	598318	588581	514544	639184	528049	528117	515890	517591	780630	478118	498306	725634	482842	549343	546276	821122	787272	941866	751570	942344	563860	578840	288586	553136	354313	391737
686	738.571	923.52	17461	18050.8	20012.7	21080.2	22514.7	6023.1	9313.65	25713	8893	7898.68	8846.75	4601.87	10999.2	5658.66	6749.55	6187.07	15563.7	33853.8	41987.6	32513.7	57349.6	34844.7	24606.3	8828.81	2187.61	35758.3	20426.9	22662.1
687	738.571	891.59	8340.75	7035.37	9375.95	9690.22	7594.58	5667.6	7101.44	12302.4	7769.03	5882.51	10029.9	7950.42	7217.34	7159.83	5787.66	8053.32	10478.1	12783.9	17688.3	16030.6	27840.7	13374.6	10309.5	8553.73	6818.58	15450.5	8815.51	9556.88
688	738.66	1096.47	409955	392632	466278	445502	381548	206344	237515	634596	584670	326682	690583	237122	337916	475592	216793	418355	483972	659129	809063	680042	879054	817181	206276	338004	74581.3	294168	288104	233599
690	739.583	982.875	58671.5	58849.1	64764.1	67934.2	58647.4	22402.6	39623.9	85001	42580.8	35948.2	19180.3	23540	41659.8	21592.5	28793.8	22334.2	59266	106000	124562	101482	146806	106521	63723.6	30242.5	2288.32	93040	61112.1	56311.9
691	739.663	1096.47	202191	187526	217590	214342	186919	113268	127073	328072	293921	167201	349128	127783	163400	227009	117000	210478	222649	334396	418199	361025	447700	428287	110941	162205	41512.3	149602	144555	126672
692	740.522	542.25	2.33716e+06	2.13944e+06	2.5341e+06	2.39463e+06	2.10301e+06	2467971	2320669	2.10997e+06	2.32945e+06	2218173	3091049	2.15193e+06	2.40769e+06	2.09127e+06	2.09317e+06	2.45666e+06	1.95251e+06	2739800	2939137	3.31129e+06	2.79085e+06	2755709	2.36644e+06	2.31899e+06	1.51672e+06	2.05436e+06	1.71916e+06	1.72604e+06
693	740.587	982.55	28187.4	29844.4	32481.8	32399	29263.4	10771.4	18647.8	40808.7	22609.8	16951.9	11164.3	11792.2	19521.7	11972	14888.1	10907.3	27210.2	56100.2	57462	44637.1	70645.8	49426.3	32602	14130.6	1502.72	40197.1	31427.2	27916
694	740.666	1096.66	53495.6	52221.4	56515.9	56953.2	50705.6	30510.3	37266	82615.8	75035.7	44857.2	86758.1	32632.8	43764.9	60357.9	31285.1	50822.5	66537.9	81826.2	106206	89350.5	107947	107035	27585.6	41575.9	11561.5	41648.1	40608.6	33429.3
695	740.675	1168.6	99487.1	93545.1	111979	105980	86003.1	62522.3	64746.1	153003	133580	87010.7	132977	81538.9	95433.6	134404	78673.5	89320.5	105849	155120	164990	146438	146306	171848	58105.2	66753.5	12559.1	77652.8	67745.3	67544.6
696	741.525	542.25	1.17329e+06	1.04601e+06	1.21336e+06	1.19147e+06	1.01911e+06	1.22558e+06	1.12995e+06	1.01502e+06	1.13837e+06	1070750	1.51451e+06	1.05624e+06	1.10432e+06	1.03246e+06	979719	1169856	943446	1.33998e+06	1.43177e+06	1.70156e+06	1.37231e+06	1.36829e+06	1.17618e+06	1.0998e+06	714515	991212	811257	837636
697	741.599	1032.88	27922.3	30917.1	34694.1	34399.5	29391	17148.2	24313.1	38818.6	34284.1	27554.8	10548.1	23517.4	24617.2	24996.4	18685	26370.5	35618.4	44636.3	48544.1	38738.6	46870.6	41106.4	28041.7	25607	9144.13	34127.4	35896	26461.5
698	742.538	603.28	5.71079e+06	5.49786e+06	5.87824e+06	5793927	5471199	6.08069e+06	5539768	5.73768e+06	5.95801e+06	5339810	6.27512e+06	5.74999e+06	5.82549e+06	5.38242e+06	5443213	6805825	5565543	6183851	6.34216e+06	6.22431e+06	6257759	6131256	5.26263e+06	6.04635e+06	4316574	5609389	4.71451e+06	5370387
700	743.54	603.085	3.5053e+06	3299490	3.62125e+06	3.54669e+06	3.3153e+06	3811637	3.31075e+06	3.5176e+06	3.69165e+06	3.18274e+06	3.97063e+06	3553323	3.58415e+06	3170015	3.27138e+06	4214911	3359730	3878881	4056165	3906296	3940469	3.85286e+06	3.12722e+06	3726030	2420919	3.36194e+06	2.6721e+06	3.14952e+06
701	743.615	1095.34	34784.2	34730.2	42882.8	41996.5	37196.3	29109.2	32670.7	45968.9	62061.7	37739.5	25951.6	38307	40133.1	39943	30353.2	46957.8	52757.7	46900.2	50818.5	47802.8	47556.2	40467.4	26709.6	40040.9	25534.8	31849.1	47254.9	28422.6
702	744.553	665.42	4044626	3.94337e+06	4259597	4.15509e+06	3.72822e+06	4.4093e+06	3605186	4156834	4299627	3.37151e+06	4896204	4.2001e+06	4245495	4324220	3.89448e+06	5279268	3796402	4572384	4750555	4.68578e+06	4.496e+06	4660986	3.65427e+06	4858905	2.61144e+06	3791066	3.20716e+06	3.61391e+06
703	744.553	520.42	187742	190439	215698	207906	191555	207526	161428	152099	198709	127810	164647	196664	283520	176324	166760	282105	245537	292672	239285	283525	297081	265290	203984	212583	95722.9	212334	179658	191856
705	745.557	665.26	2.08701e+06	2022980	2.18426e+06	2.17841e+06	2.00083e+06	2318163	1.83329e+06	2.16737e+06	2.2038e+06	1.77349e+06	2.62898e+06	2.17308e+06	2.20623e+06	2.2687e+06	1.99333e+06	2.88089e+06	1.95595e+06	2.43545e+06	2534538	2.5436e+06	2.36185e+06	2.53821e+06	1.85036e+06	2.57456e+06	1.32059e+06	2021087	1.56033e+06	1.79677e+06
706	745.556	520.39	78718.9	87906.1	93190.3	95725.8	82097.5	92853	74209.7	68526.8	85720.2	54283	72096.8	84939.6	120478	71093.5	71212.6	119947	114621	126570	106287	120868	127174	111960	88430.2	90921.4	41124.1	96248	81341.6	80047.9
709	746.562	140.17	680185	708341	743921	760598	729900	688685	648342	603286	739554	537752	672358	684031	758382	640408	600264	835652	947568	740785	940531	878713	1.08233e+06	823010	737916	810850	777011	832112	730045	842743
710	746.569	733.16	1.396e+06	1.31562e+06	1.47998e+06	1.42259e+06	1.29586e+06	1.52536e+06	1.11078e+06	1.55806e+06	1.42203e+06	1.26544e+06	2.57567e+06	1.3517e+06	1.47397e+06	1.42882e+06	1.21912e+06	2098873	1.12845e+06	1460008	2.5899e+06	1.87412e+06	1.97933e+06	2040000	1.13921e+06	1661651	427093	1.2669e+06	747461	775491
711	746.628	965.1	50729.7	51433.6	50420	47429.4	48316.2	27777.6	36583.3	94679.9	26051.1	32438.1	38746.7	18548	30686.5	31749.7	26251.9	22371.6	38882.2	72908	71430.6	68569.8	186807	120668	46981.6	23185.7	1810.75	69217.3	34355.3	46518.2
713	747.565	140.16	281455	295117	309838	316456	301040	281587	231516	222838	306023	197365	281149	287100	309501	236758	217330	340531	392674	305632	388670	359275	443686	338933	301415	338207	318196	330906	299236	346284
714	747.591	319.5	62727.6	67613.6	68048.5	67942.2	64546.9	69343.1	63696.8	67731.1	65369.1	64110.4	71308.7	70432.5	72622.1	79264.7	66369.6	75617.8	66184.3	73433.9	72069.1	68891.5	68349	77857.8	68486.8	67471.8	63550.7	73530.5	71607.8	68362
715	747.631	964.47	27572.4	25893.7	29110.1	24214.8	25314.7	14299.4	19181.4	47920	13325	16620.1	22665	8933.27	16368.9	14710.4	14955.9	11720.7	20033.1	37046.2	37417.4	37301.6	96360.9	58376.6	24956.2	11906	1204.32	33194.4	17975.5	23934.2
716	747.648	1105.05	25521	32584.6	37293.1	37416.6	34844.3	15652.2	21411.6	39551.1	45636.2	30781.2	18214	21495.6	24692.5	30716.8	15499.5	25605.9	42144.5	48132.4	58331.7	56795.9	67781.1	42899.4	19409.7	29570	9009.01	30907.5	30976.1	24260.4
717	747.719	647.37	2.69862e+06	2374133	2.71706e+06	2.51319e+06	2.39323e+06	2.6558e+06	2443366	2.52903e+06	2679650	2260682	3.15878e+06	2.8097e+06	2809842	2.75217e+06	2.42755e+06	3.45049e+06	2.3185e+06	2.71618e+06	2.72206e+06	2.63386e+06	2517613	2.72932e+06	2.56274e+06	3.19325e+06	2.34295e+06	2.67898e+06	2.59612e+06	2.40364e+06
718	748.54	82.13	13799.4	13119.5	15206.1	14693.3	13044.1	13023.4	11207.6	10274	14290.3	9520.07	13350.8	12417.6	14171.8	13192.3	12282.3	15280.7	16992.7	14965	17002.9	16398.6	19841	15993.8	13069.3	14074.1	13961.5	14609.7	12416.2	15025.7
719	748.594	319.5	28399.2	31251.4	32202.5	30316.8	28829.2	30165.4	30379	29946.4	30001.5	28508.3	30158.7	30611.3	30404.7	35974.2	32184.5	33490.8	28515.8	30919.3	32696.6	31081.8	30256.5	34832.6	32854.5	32164	29662.3	30366.3	33272.4	30248.5
720	748.644	1016.15	67771.4	62875.6	72453.1	68432.9	63390.8	52768.8	50357.6	126033	49378.4	55868	84169	43064.8	43607.4	96462.3	34964.6	55507.3	62846.9	110426	86960.7	111002	239806	161123	45957.3	40248.4	4041.1	72556	39632.1	46017
721	748.652	1104.92	15301.7	16105.2	18962.5	20080.7	18293.1	8271.17	10492.6	19521	24160.7	16412.5	8861	12721.8	12309.5	16336.4	9236.72	14243.2	21213.8	27349	28738.9	30456.6	34854.8	21329.3	10509	16083.3	5204.23	16817.3	15634.4	11977
722	748.726	646.15	4317313	3996998	4.24284e+06	4.13105e+06	4.0304e+06	4.24681e+06	4.13223e+06	4207469	4404830	3.84509e+06	4951479	4447652	4.57685e+06	4.31766e+06	4085123	5233568	3.92434e+06	4.45451e+06	4.47812e+06	4.32658e+06	4202799	4458537	4278295	4.92447e+06	3.93668e+06	4399031	4277420	4.04091e+06
725	749.647	1016.42	33481.4	32291.6	34994.9	36063	33352	26586.2	24773.3	65643.8	24971	27976	41937.2	21877.1	24147.5	48952.9	20117.1	27069.8	30546.1	57085.2	45671.7	56808.4	129566	81994.6	24173.5	20339.1	1735.57	36005.3	20794.3	23711.3
726	749.731	646.135	3775526	3498964	3.76417e+06	3.56289e+06	3.52671e+06	3644250	3.57357e+06	3608825	3.80157e+06	3.28129e+06	4332710	3.87033e+06	4.01236e+06	3.86698e+06	3536915	4622886	3403632	3858518	3.89139e+06	3756717	3.64973e+06	3.93419e+06	3.77261e+06	4375912	3.41998e+06	3.90325e+06	3.6985e+06	3586216
727	750.558	710.775	3.83114e+06	3175576	3.90498e+06	3.48992e+06	3.32729e+06	3.43771e+06	3194473	3.17294e+06	3.54298e+06	2.93093e+06	5276149	3.58842e+06	4518516	3868474	3.40951e+06	5298497	3.35091e+06	3748118	3952017	3.65202e+06	3.04354e+06	3.67468e+06	3.60135e+06	4.99738e+06	2.99121e+06	3.34078e+06	3.51556e+06	3261362
729	750.659	1078.32	114813	107118	131328	123617	106307	156043	105428	237735	121624	132983	168914	107510	84615.3	233708	94476.5	105823	93204.8	183615	135246	149860	389501	265002	60257.7	61010	10229.3	92621.2	62957	79067
730	750.734	646.11	1.46697e+06	1.34232e+06	1.41633e+06	1.36485e+06	1.35474e+06	1.40254e+06	1.36421e+06	1.37885e+06	1.46317e+06	1.24456e+06	1.73638e+06	1.52709e+06	1.56823e+06	1.50354e+06	1358439	1.90691e+06	1.30783e+06	1.50618e+06	1.52464e+06	1471654	1.41302e+06	1.55098e+06	1.4493e+06	1.75611e+06	1.32209e+06	1.50763e+06	1.42856e+06	1.42101e+06
731	751.561	710.775	2238642	1.8002e+06	2249120	1.97582e+06	1.92713e+06	1955903	1.83499e+06	1864949	2.04774e+06	1.64782e+06	3.30752e+06	2.04764e+06	2.67735e+06	2.27089e+06	1.94795e+06	3.26944e+06	1.9152e+06	2.18429e+06	2290582	2141221	1.72217e+06	2.13813e+06	2.11255e+06	3.05745e+06	1.72373e+06	1.91026e+06	2.00429e+06	1865438
733	751.663	1078.39	60694.9	55826.9	65072.6	65137.2	50152	83236.1	57431.3	127232	64896.7	68878.6	83760.5	53503.7	44374	122295	46029.6	55319.1	47742.8	93125	65749.3	79301.9	197836	132369	33414.6	29938.7	5487.05	45473.7	33470.9	39349.6
734	752.564	712.14	610404	504031	622032	539411	529347	533858	519063	511164	567999	459491	988155	573504	750330	637119	530909	942260	522034	596194	632890	595993	478468	598680	575900	852876	468758	535788	544155	510960
735	752.557	665.715	831109	784472	885839	883923	809311	885398	620782	673310	830312	712515	1.17794e+06	797556	1.00228e+06	997832	62708.8	1.12686e+06	706457	1.00232e+06	1.0972e+06	1.12326e+06	1.1232e+06	1.15425e+06	942950	1.14523e+06	573027	922772	710996	802552
736	752.675	1133.49	98762	98375.2	116818	113962	97744.6	67830.7	63197.2	162942	106102	76244.7	113097	64764.3	82251.7	117051	69021.4	61930.8	138104	194705	114348	151711	355236	269352	64853.4	66960.4	11197.1	98310	76063.4	67844.2
739	753.678	1133.39	54031.1	46349.7	59670.6	56696.3	47040.7	34179.7	33492.9	79559.3	57201.9	40181.3	56580.2	34307.5	44717.8	61286.4	34057.9	31644.4	69758.4	107907	60353.2	74774.5	165860	130813	31596.1	36424.4	5697.38	47949.7	39983.8	35417
741	754.597	832.98	7108.63	7736.12	6464.07	7970.54	7631.73	1864.65	2426.5	14512.7	1889.28	2390.95	9432.41	1334.38	5756.44	3023.28	3273.86	2532.5	5624.6	7234.47	19735.2	9735.93	33470.5	13435.1	8159.54	3038.99	0	12836.4	6349.48	7880.82
743	754.682	1133.8	14300.1	15014.2	15961.5	16322.7	13312.6	10756.7	10172.4	22845.5	15860.4	11455	16672.8	9393	11700.8	17034.6	9059.49	9489.53	19639.2	29994.1	16519	22054.8	44402.7	38356.7	9949.65	9214.35	1681.46	13698	12314.7	9233.73
746	756.553	498.475	5.38057e+06	5372154	5995566	5837035	5.47399e+06	5.60884e+06	5.22483e+06	4625298	5.51322e+06	4463386	5172884	5.8792e+06	6.18052e+06	5.76569e+06	4.9538e+06	6.67707e+06	5.78314e+06	6673445	6.41327e+06	6356116	6.60469e+06	5.83315e+06	6.08305e+06	5995239	4.16134e+06	5.7196e+06	4944353	5819915
747	756.612	883.215	98042.9	89260.1	100482	99525.1	81990.8	28183.6	41005.3	133956	34186.5	37034.6	53665.7	20874.1	42631.8	25769.7	44238.3	31953.4	47527.1	141147	184531	155570	332714	223415	112166	46480.5	2523.71	213590	62043.2	130897
749	757.556	498.02	3170922	3.18763e+06	3.69862e+06	3.39058e+06	3.14741e+06	3.40932e+06	2936514	2.52554e+06	3256983	2.41303e+06	2.96283e+06	3.57237e+06	3904003	3.4863e+06	2841323	4232882	3.35487e+06	4271126	4024103	3.83674e+06	4.21973e+06	3.49413e+06	3.75226e+06	3.68103e+06	2202578	3320544	2.75551e+06	3.34879e+06
750	757.616	882.83	46254.5	43477	49392.6	50075.5	41166.5	14740.6	19073.4	69004.1	20063.9	19150	25931.7	11767.7	20114.9	11752.9	20575.7	15813.8	22428	66208	90832.7	79308	160468	118983	58215.6	22468.1	1275.93	114174	29259.9	65941.2
751	757.621	673.83	130145	141753	146938	145890	144240	178663	69934.8	174882	117732	104811	144501	134449	194402	128754	135042	283856	148342	188070	227869	150817	272825	220915	94518.1	179764	19899.2	114825	62793	91993.4
753	758.221	862.61	341650	347530	389212	402560	342862	53094.9	51815.3	48135.2	37108.6	44286.8	53596.7	781450	1.00471e+06	948234	674518	806509	58539.4	56455	59230.1	67557.1	53594.3	42942	679592	836576	516632	693283	636771	731751
754	758.56	497.9	894238	893683	1.04803e+06	1.01993e+06	918846	972793	845996	716255	907830	692916	804452	1.04242e+06	1.10536e+06	5.26032e+06	785025	1.25091e+06	998511	1.29851e+06	1179363	1.17299e+06	1.266e+06	1.0161e+06	1.09148e+06	1049951	623724	982670	752185	981603
755	758.571	560.7	7596075	7667663	8065137	7.95436e+06	7744061	7805877	7.22666e+06	7.5681e+06	8.20283e+06	7066819	7819488	8065447	8.17269e+06	7.63991e+06	7294507	8424752	7.7489e+06	8356029	8123188	8103397	8238807	7.73607e+06	7940715	8281715	7.38377e+06	7981024	7517717	7824075
756	758.619	882.8	14623.7	13244.1	15288.8	13547.9	12659.9	4629.81	5783.78	20019.7	6341.39	4988.99	8194.9	3603.95	5760.2	4322.44	7086	4622.8	7665.34	19085.5	26497.9	24403.2	47696.1	36440	16977.5	6927.74	0	30985.7	8980.14	19649.4
757	758.628	938.35	102439	102731	104244	103249	116180	32409.1	56944.8	185438	43256.4	45804.5	200967	29304.1	53112.9	38278.3	65352.2	38808.6	62444.6	166301	215823	180844	390218	282400	120984	53189.3	3440.85	194176	69467.1	139991
758	759.222	862.5	205996	208165	226339	232140	206991	39511.8	36967.3	33465.9	26430.1	30537.7	40027.2	560823	730567	695419	496719	590416	39754.6	42122.4	41815.5	49363.9	37749.7	32126.9	498574	620032	362985	509574	455264	533216
759	759.573	560.595	5.49595e+06	5544088	6092022	5.96544e+06	5730485	5.76707e+06	4971704	5.46027e+06	6255030	4873173	5.65708e+06	6.05255e+06	6.25326e+06	5496685	5.12333e+06	6.67968e+06	5633363	6617281	6.11802e+06	6.11478e+06	6236435	5.59011e+06	5.92199e+06	6362222	5.20887e+06	5.91525e+06	5.3181e+06	5.75925e+06
760	759.631	938.265	53606.8	51056.3	58423.3	54485.6	61210.7	17746.5	32271.1	94370.6	22656.5	25613.4	108138	15686.7	27881	19757	35044.6	19616.6	31653.2	89439.5	117492	97947.9	186644	142352	57366.6	27422.6	1525.54	104122	36186.3	70282.3
762	760.22	862.685	170540	177606	196407	191454	178351	30072.4	29709.1	25926.2	20924.7	26058.3	31964.5	450205	588075	568021	398286	476896	34314.3	31602.7	35104.6	42394.4	32217.3	26000.7	397705	505735	233617	431791	384720	440641
763	760.511	473.53	273235	234611	292315	267707	260286	301446	194454	185389	260735	199052	353006	317737	286914	343490	172707	468142	365601	329457	419139	325769	400084	377403	201826	386247	162614	266692	221752	209527
764	760.576	559.96	1.95349e+06	1.93008e+06	2.23243e+06	2208847	2.09598e+06	2.09808e+06	1.65052e+06	1.92061e+06	2.35908e+06	1.61822e+06	1.99119e+06	2.24832e+06	2.35913e+06	1.89669e+06	1736212	2.68589e+06	1.9954e+06	2.56926e+06	2.27707e+06	2.25669e+06	2.30894e+06	1.9585e+06	2.15904e+06	2.40686e+06	1.79788e+06	2.12674e+06	1.83242e+06	2.06852e+06
765	760.585	628.02	5.50932e+06	5.31709e+06	6227873	6139009	6.39959e+06	5.24228e+06	5.25162e+06	5906829	5.78963e+06	4811913	5564532	5793351	6.41175e+06	5153373	5.4721e+06	6.6985e+06	5036141	6.52736e+06	6.60654e+06	6.63421e+06	5667432	5586875	6479940	6.66019e+06	4460187	6.19538e+06	5735822	5.67938e+06
766	760.644	998.47	393069	377832	434804	422256	380628	139665	195262	601082	209004	187655	528437	130673	208123	214452	174039	181537	306529	810469	906366	806628	1.36173e+06	1.07913e+06	308474	193065	9687.31	571331	192754	372268
767	761.515	473.385	118093	121300	121935	122580	112403	130985	91163.4	86372.3	118480	94577	150655	136031	121457	143309	77360.2	190496	150223	143991	182966	143781	178160	163202	92872.2	159660	79338.8	115826	104148	93910.9
768	761.568	888.07	11066.4	10126.9	15692.4	15775.6	9866.33	3468.18	5612.41	18836.3	6026.57	5173.12	5799.25	3283.39	7255.01	4005.25	6706.27	4844.72	7324.9	17625.3	25946.3	23957.2	38288.4	23669.6	17838.8	6649.45	792.203	31556.6	10581.1	21569.3
769	761.588	628.02	3258500	3.05702e+06	3.83382e+06	3.63035e+06	3851393	3005028	2.97749e+06	3.427e+06	3404756	2643918	3.25417e+06	3.44781e+06	3.94819e+06	2.92024e+06	3.17548e+06	4261793	2832187	4.04147e+06	4.09864e+06	4.08493e+06	3.31912e+06	3.25184e+06	4.02811e+06	4.24026e+06	2424275	3711396	3.30981e+06	3.34861e+06
770	761.648	998.47	186608	173178	202288	194155	189712	78306.5	109078	316055	110877	106692	259902	66020.8	107451	115130	94485.1	93109.1	141803	403744	459999	423338	723232	567480	153317	100599	5489.71	298606	98598.7	174529
772	762.556	92.42	9297.49	10168.5	10591.9	10804.1	9636.14	9802	8092.1	8283.53	9608	8206.71	11465.6	8266.55	8766.07	8353.08	9471.2	11354.9	13759.8	9636.01	12281.2	13676	14809.2	12879.2	10507.8	10479.7	11079.3	11190.1	10047.3	9793.36
774	762.591	628.02	936826	816934	1.14661e+06	1.06041e+06	1.15576e+06	835938	817827	978279	961848	717910	919552	991084	1.17079e+06	819485	901623	1.28177e+06	772042	1.20125e+06	1.21807e+06	1.24055e+06	940525	925588	1.21428e+06	1.28112e+06	664424	1.09095e+06	932787	937448
775	762.66	1056.54	1.02046e+06	957338	1.11063e+06	1066155	910492	463654	630915	1.35302e+06	781605	598689	930029	452643	676131	760760	516735	624599	841995	1.97241e+06	1.99372e+06	1.80809e+06	2.50006e+06	2.10873e+06	852524	592614	37536.8	1.15087e+06	670667	826719
776	763.583	937.43	42999.5	45556.4	54591.3	50333.5	42930.7	16423	23046.6	61399.1	23247.4	22953.4	13482	15684.5	25057.5	16522.3	23467.3	18374.6	29830.5	74259.1	85182.1	72543.6	124343	92689.1	51623.1	26787.6	1913.56	85507.4	32514.4	59251.3
777	763.594	628.015	172545	151111	205250	193991	213931	153037	149919	178155	178597	132981	171266	181950	214854	151403	171786	235803	138082	221392	224950	225014	173187	171279	220269	230878	123477	201548	177271	169851
778	763.663	1056.54	532041	491989	585944	561001	467407	223240	325586	713756	407337	312134	487473	221168	364428	402338	262161	324310	437091	1.05034e+06	1.06625e+06	952762	1.36403e+06	1.13445e+06	442966	311527	20385.3	613378	351848	430410
779	764.522	535.245	675000	602678	713640	687269	633484	951790	800431	947713	820931	645580	961688	782938	875008	538420	881396	1.00094e+06	630326	760228	584278	581352	531389	443076	414424	448493	336864	731894	358218	691018
780	764.574	710.85	967365	709277	873939	748055	750897	813961	779965	817045	901981	699612	1.82915e+06	820396	1.08269e+06	1.0443e+06	792425	1.60128e+06	731463	928877	946109	887811	666409	962756	820385	1.31181e+06	664553	726125	780936	715852
781	764.585	937.925	23469.4	24364	27357.8	28551.3	24537.9	10430.2	13464.4	31482.2	12749.3	13380.8	9775.53	9639.19	15212.9	11909.7	14997.5	13231.7	17407.8	40052.6	47514.4	38864.7	64516.8	52259.5	29110.5	15675.9	3113.8	47948.3	17564.2	30372.8
782	764.675	1110.48	1.81347e+06	1.73026e+06	2.13791e+06	1924689	1.63888e+06	934438	1.15854e+06	2.16303e+06	2.59442e+06	1.66145e+06	2.11955e+06	1297405	1.55974e+06	2.31388e+06	948262	2.1742e+06	2180087	2.73074e+06	3.15007e+06	3.06897e+06	3.42987e+06	2759545	1.11696e+06	1.91596e+06	397703	1.67322e+06	1.53386e+06	1.1577e+06
783	765.526	535.245	323312	286102	332354	325584	313033	454277	382659	466229	392829	302179	463474	380302	408804	234659	429852	475268	308825	363214	271965	285308	247847	195563	187390	199817	153504	343880	169557	326522
784	765.577	710.775	512941	374832	458891	394913	396772	424811	403419	435223	464320	367405	980349	431785	568583	557051	402952	825301	396223	481785	498428	470433	355917	509810	432053	683416	350287	382037	415921	378841
786	765.599	996.81	88749	89410.5	110275	106640	93130.6	45353.2	65505.1	116312	73311.9	67046.4	33536.3	51687.4	71600.3	52481	58848.4	54371.8	81165.6	151787	166557	143915	173939	146060	108674	69403.5	7141.43	141936	84477.5	106321
787	765.679	1110.48	965841	915378	1.1447e+06	1.05653e+06	853970	475486	627953	1.15009e+06	1.46607e+06	881775	1.16071e+06	715031	828690	1.30443e+06	511067	1.20758e+06	1.13934e+06	1.50544e+06	1.78172e+06	1.69859e+06	1.91197e+06	1.52072e+06	606636	1.02491e+06	190942	879147	798382	613520
788	766.58	710.92	130154	98982.6	118757	103182	102346	110341	105346	108332	119265	96472	267301	112106	150541	143754	106718	228261	103483	126239	133182	122365	90623.3	134399	112599	175745	90928.5	99210.2	104700	98890
789	766.602	996.81	48782.7	45321	57278	54949.8	49334	25732.9	36421.9	60388.5	37111.6	36780.9	16864.4	26131.2	37118.1	28737.2	30784.5	29282.3	41252	77989.5	83315.6	75692.3	92571.6	77924.8	53226.5	36810.7	3093.09	76429.2	42268.3	54936.4
791	766.692	1176.9	4532646	4251885	5.01538e+06	4763008	4.11962e+06	3.24855e+06	3.45968e+06	4.79274e+06	6.14954e+06	4.30789e+06	5.58438e+06	4.114e+06	4335278	4.74598e+06	3.74611e+06	5182762	4.99645e+06	5278526	6.24645e+06	5.6801e+06	5.18022e+06	5169152	3.37718e+06	4727081	2.00865e+06	3910904	4.07279e+06	3.56965e+06
792	767.615	1058.2	115521	129647	141015	143166	141443	77200.2	109441	148600	122646	107158	54513.1	93575.6	106233	84546.8	85248.1	88673.9	132321	184219	163727	161134	183517	163789	144847	99882.8	13610.1	164377	138625	134782
793	767.695	1176.67	2.72863e+06	2.5511e+06	3.11704e+06	2886092	2.47285e+06	1.83748e+06	1.97605e+06	2.96457e+06	4.04994e+06	2.60491e+06	3.54664e+06	2.45256e+06	2560442	2.91854e+06	2.14987e+06	3.18186e+06	3.11897e+06	3.28704e+06	4.12557e+06	3.65927e+06	3203005	3.25126e+06	1.90928e+06	2882197	1.10877e+06	2.37402e+06	2443542	2007946
794	768.618	1057.93	58799.5	67877.3	77178.5	77902.6	72111.1	40444.1	55285.7	75068.7	64339.2	54262.4	30716.2	47372.3	58512	44265	47398	46784.8	71035.1	103975	88266.8	83684.7	89586.8	82767.7	78911.6	50902.9	7299.58	84646.7	73637	75464.8
796	769.631	1108.59	134118	146841	173282	164168	147869	103443	117916	145620	213822	159518	85808.8	155709	141115	160319	103164	176485	197141	187241	190127	195294	181694	147222	125791	177771	92640	153450	179523	122500
798	770.634	1108.3	71939.4	73111.3	86365.2	85199.1	74092.9	51272.9	57292.3	76750	108700	82259.3	46649.9	79082.2	78121.2	82795.1	52144	89326.8	97003.1	97423.3	97747.1	100762	95183.2	73507.2	63737.9	95257.4	44730.4	75301.9	93278.2	61207.7
799	770.706	646.2	25924.1	26214.6	31958.8	30896.5	27702.1	27677.9	27297.2	27976.4	32880.5	29641.6	25387	30689.5	29131.6	25126.5	26820.9	29034.5	29239.6	30743.8	29305	32631.7	27392.8	27806	30429.6	31166.9	27228.1	29897.8	34955.6	29379.3
801	771.647	1080.6	27427.8	33991.9	39737.6	41108.5	37471.9	20182.4	24883.5	55649.1	31603.3	23999.3	24006.4	24450.6	22976.6	24212.7	23517.2	25063.5	29655.7	56401.7	56577.6	66822.4	89414.5	53593.6	31800.6	26665.5	12933.4	45316.9	27236.4	38753.5
802	771.646	1176.42	172633	184084	203568	201323	179521	153782	167075	184782	273271	191789	194400	199507	192023	186520	160483	214462	234302	208632	235599	213609	190607	192041	166276	223478	158149	180320	216633	163598
803	772.584	599.805	191113	187987	217819	210548	195406	207458	159463	167302	187535	133852	174418	200998	286960	217659	206914	300332	233016	248943	277175	226760	282526	236318	204176	202909	103114	236121	162179	200641
804	772.621	698.54	124500	131274	149794	147318	132460	346834	296084	95695	75367.1	178369	294833	108299	186885	192761	12162.6	404480	85747.8	110802	205004	145364	245272	163704	54873.2	118816	27858.1	71586	65448.6	63530
805	772.644	977.76	36394.2	34325.9	42107.5	40429.4	33425.3	20810.8	30439.7	70124	18105.8	25988	37357.4	14915.5	33284.5	23650.9	26253.1	20761.9	27378.2	48451.9	52438.3	57046.4	136083	73377.6	35047.1	16594.8	3239.6	46127.3	28365.4	36496.3
807	773.588	599.7	86155.1	98136	104979	102397	98515.7	104029	74826.3	81778.1	93455.7	66239.1	82338.8	99358.6	134472	108449	102525	134987	123500	116084	127604	116498	133323	116660	105608	96173.5	51729.1	115652	80521.9	97765.9
808	773.647	977.81	20639.4	20608.9	21755.1	22072.1	18557.5	11779.6	17726.7	39672.9	10294.2	12527.2	19767.5	8618.81	17493.1	13752.8	16282.5	12005.3	15891.4	26756.2	28271.2	31936.5	74936.7	42742	19237	10308.3	1585.99	23709	14071.1	19206
809	773.664	1125.18	37315.6	51777.5	56532.3	60787.6	58588.6	30016	40923.6	63998.1	59770.3	50770.5	28180.1	35068.7	39964.3	49500.7	26152.7	31353.1	60955.6	84449.5	90121.5	105621	117179	70302.7	43217.3	38836.5	14879.3	55178.8	47922.5	46239.2
810	773.808	1159.36	12893	12964	14765.6	16155	12716.2	16129.6	15389.4	14761.8	17485.5	12691.9	25238	8452.32	10928.5	13037.5	7903.42	11252.6	22768.6	19801.9	23356.5	24498.4	22593.1	19994.7	11118.9	11033.5	7595.08	15653.3	10393.2	11066.9
811	774.592	598.98	25044.4	25423.6	30589.8	29409.5	26351.7	28026.1	19033.1	23549.1	24848.4	18192	24552.1	27185.3	35758.8	30032.4	27564.6	38808.2	31655.9	32379.2	33257.6	28704.9	35952.6	32505.5	28232.4	24694.3	13831.2	31939.8	22405.8	27173.2
812	774.636	756.67	82162.9	84603.2	98503.9	99050.8	87956.6	175870	142747	64163.2	81298.5	115703	332282	97196.7	111841	169305	8853.15	239140	51211	76691.3	173767	111570	102887	120118	26044.2	73126.6	17175	30715.5	45075.3	35648.6
813	774.659	1039.76	84000.7	84242.3	96575	93229.5	73617.1	61162.2	60834.6	125848	53734.9	61756.2	102069	51402.2	66463.1	69182.9	66867.7	53735.2	73272.2	140201	107338	134193	290057	193578	69331.3	51809.8	4731.54	104916	50910.5	70754.3
814	774.667	1125.28	21481.4	30458.1	31474.4	33356.2	32040.4	15945.4	21936.9	35268.5	31262.6	28102	14401.1	18944.8	22631.1	27762	13746.1	17461.9	31696.5	47857.4	47867.2	55263.2	65469.9	40624.2	24780.3	22409	8968.88	29531.3	27394.6	22817.8
815	775.639	756.32	41098.1	42901.5	47201.2	47707.9	42909.4	96004	72342.8	31948.3	37983.9	55159.5	161563	49153.8	57122.7	85494	4984.2	120396	24262.4	36899.8	86954.8	52750.6	50112	63052.6	12935.9	38369.9	8250.34	15200.4	22118.6	17597.7
816	775.663	1039.75	44485.5	42911.6	48564.2	48007.5	36482.5	32917.2	32200.6	64997.1	27974.7	30367.7	54057.3	25779.1	35596.1	33190.4	32831.6	27046.9	39503.2	71609	54587.1	69563.6	143202	101510	36051.2	27672.8	2529.84	53260.2	24668.1	36049.5
817	775.679	1185.15	128197	154774	177970	177484	179898	106496	124777	172833	208791	147545	103667	146940	135584	163503	105459	118186	168189	201962	208690	222152	212333	166191	127818	140107	82665.1	147380	144552	143784
818	776.572	113	322378	335990	366095	378277	345830	320194	300430	288518	355876	226840	322124	317636	368067	302324	279366	394217	458810	343450	451128	430461	520661	396836	344960	376733	386370	386833	345855	407840
819	776.676	1095.8	290432	274344	336289	315167	269902	224291	231610	480626	255481	267953	332914	179848	199102	399959	158772	198120	229905	474926	348412	442700	1.00154e+06	620537	189980	162181	19064.5	263100	165601	203067
820	776.683	1185.17	68490.3	80889.8	91697.4	96179.8	94758.4	57099.3	66020.2	93047	109677	79588.4	54675.3	75052.6	71531.6	84588.5	54523.2	58959.2	85251.9	107956	115084	115017	110652	81310.6	67968.1	71040.8	45117.3	77632.4	77860.1	77403.6
821	777.62	915.765	17286.2	17754.5	20710.8	22613.1	18729.3	20355.4	19445.7	16097.7	22348.5	17412.9	24551.9	18495.1	19624.8	22483.9	15431.4	21430.3	24786.1	22680	26506.8	23565.1	25009.9	20866.1	20258.3	22006.9	17516.7	19896.5	20031.1	21357.2
822	777.679	1095.44	139675	139362	167985	162616	139109	120717	127664	267929	133871	135357	169663	101556	110931	198021	86537.6	106384	130831	237680	184228	218926	526167	320736	103003	86453.2	11624.7	136012	95892.5	113264
823	778.538	439.795	3068213	3.20337e+06	3.49716e+06	3.4002e+06	3.24056e+06	3430071	3.29529e+06	3172000	3.09822e+06	2.73158e+06	4.48497e+06	3.79458e+06	4.10839e+06	3.76057e+06	3.51421e+06	4838392	3.37861e+06	4.17817e+06	3.45154e+06	3541570	2.96923e+06	2794341	1.76193e+06	3.0747e+06	2.38485e+06	4475801	1.75272e+06	4.81117e+06
825	778.691	1162	738914	701924	867278	822451	675274	770702	761176	1.26602e+06	942293	814262	1.11557e+06	738004	714128	1162151	672188	682209	587154	936405	728374	898543	1.53782e+06	1.19043e+06	510311	461237	92052.1	523204	480328	560919
826	779.541	439.795	1.6626e+06	1.75288e+06	1.92021e+06	1.84045e+06	1.79551e+06	1.85742e+06	1.8083e+06	1.69635e+06	1.64687e+06	1.43007e+06	2.55874e+06	2.09823e+06	2327931	2.05118e+06	1.93695e+06	2.90105e+06	1.85616e+06	2.3618e+06	1.86611e+06	1.91683e+06	1.5688e+06	1.47299e+06	868321	1.6765e+06	1.2224e+06	2.56953e+06	873784	2844631
829	779.695	1161.72	395742	369706	458219	455079	345371	408322	399285	666715	494615	426142	587469	384686	388412	613521	381748	374149	308546	506582	388958	474697	812353	637362	278392	223248	46045	272221	240064	312161
830	780.554	498.32	3725117	3.70332e+06	4196341	4.01374e+06	3.71286e+06	3.88469e+06	3.20856e+06	3.61396e+06	3.48332e+06	3.04963e+06	3809957	3.81106e+06	4.08458e+06	3567958	3.72379e+06	4281174	3.77312e+06	4022522	5240520	4.61169e+06	4264002	4996710	3.50065e+06	4.32826e+06	2.77219e+06	4243116	3.52655e+06	4.70824e+06
833	780.698	1163.21	111035	101797	127692	124764	97650.7	113659	108486	182132	139608	119314	161115	103921	106965	162960	95540.2	103344	88328.8	137667	106472	137442	213039	168512	75603.6	68166.6	13383.9	74357.8	71765.1	88591.9
834	781.557	498.92	2.04002e+06	2.11978e+06	2347188	2.30767e+06	2.07819e+06	2.15694e+06	1.77489e+06	2.01969e+06	1.88183e+06	1.66749e+06	2.09044e+06	2.09912e+06	2.27683e+06	2.0022e+06	2144411	2.40279e+06	2.13193e+06	2.29031e+06	3.17611e+06	2.71749e+06	2.468e+06	3.04179e+06	1.92476e+06	2.42566e+06	1.50643e+06	2.42736e+06	1.91297e+06	2717913
835	781.573	998.555	15617.3	15444.1	17615.6	18309.1	15188.2	8783.32	11841.2	19648.5	13379.5	13887.6	6627.25	8995.87	12754	10257.4	10653.1	10023.7	14565.5	26224	24875.5	22030	30156.2	27860.1	19002	11684.5	1309.71	24174.5	14427.7	17704.8
836	781.63	1093.7	26773.8	25779.2	31423	31754.7	28844.9	30211.8	30349.6	35231	30853.5	34047.9	13804	27643	27638.5	36415.1	21720	26014.7	29481.5	34278	23750.6	33708.2	55458.1	34000.8	25054	24187.5	6465.08	30479.5	28801.7	24925.5
838	781.71	1205.2	221661	204569	305946	251555	257981	241430	182923	256563	305000	192888	265321	268114	306912	234767	210330	228879	337942	358189	213963	272034	479526	367216	202809	267746	91714.5	232358	273526	190796
839	782.576	998.51	8116.11	7883.16	9022.85	9209.89	8656.32	4770.53	5978.74	10368.7	6739.79	6287.01	3539.65	5065.58	5491.41	4959.77	5330.72	5323.93	6665.86	13125.4	13440	12102.5	15099.1	13939.8	9231.82	5464.86	896.631	12092.7	7114.64	9443.08
840	782.628	908.94	35961.8	36002.8	40935.7	41508.8	35876.9	12953.9	15681.3	65859.1	15294	15026.2	58018.2	8418.7	26313.8	19360.5	20075.7	17924.6	27965.2	42496.9	94693.3	58303.2	192656	86680.1	35643.4	16662.3	1304.3	63676	22607.3	42534.9
841	782.634	1093.32	13858.6	14779.4	15930.8	16321.7	13251.4	15548.3	14998.5	18148.6	16869.4	18190.3	7328.78	14354.1	12897.7	17506.6	12407.1	13947.7	15829.7	20259.6	12077.8	16804.2	27368.9	17726.6	12953.1	12338.8	3765.6	14193.7	15023.7	12999.4
842	782.713	1205.23	62874.8	59948.3	82897.1	68038.7	70315.4	64538.1	50996.8	66865	81262.8	52317.4	71183	73081.2	83271	66982.6	57410.5	63074	82760	96791.6	59163.4	72889.8	126900	102012	54849.7	68838.1	26546.9	61632	71208.8	50906.2
844	783.631	908.94	20237.8	20057.4	19820.4	21714.9	20372	7629.04	8750.05	36384.5	8761.31	8227.62	29895.1	4775.33	13229.3	10185.6	10964.9	10213.8	14558.5	22554.3	50428.5	30805.2	102825	45887.6	18436.7	8104.55	893.222	34777.2	12963.5	25365.2
845	783.646	1160.37	36027.2	40953.1	44979.5	44084.1	39893.4	52987.6	48845.7	51106	55910.8	56754.2	36704.9	53113.1	39394.6	58495.7	40819.4	44543.7	40628.4	44369.7	28138.5	38101.4	56237.5	38961.4	33979.2	34285.6	17844.6	29794	39485.2	34636.8
846	784.585	576.59	5739226	5857585	6326666	6.35024e+06	5.96164e+06	6.31236e+06	5358337	6.04352e+06	6.3244e+06	5.36848e+06	5816726	6601160	7.02027e+06	5792175	6148004	7307524	5487769	6366118	6819619	6093644	6.31621e+06	5.71728e+06	6148986	5951531	4799189	6.07356e+06	5187944	6.30131e+06
849	784.644	966.77	208988	199631	229315	215288	193453	87276	115647	358402	95971.8	96560.2	162131	62679.6	156823	99867.5	136973	93850.2	135888	313579	494264	359742	669853	468181	238788	100169	7626.11	435037	146687	274940
850	784.65	1160.39	20446.4	21683	23766	21544.8	20830.4	29109.1	24250.1	28173.4	30570.2	28880.1	18244.6	30167.4	22254.8	28757	21180	23793.3	20533.5	23540.9	13819.7	20205.2	28605.6	22155.3	15610.3	18761.3	9193.69	16643.8	20279.1	18863.8
851	785.587	576.37	3487552	3624091	3.95359e+06	3.94977e+06	3690123	3.98899e+06	3244742	3.78594e+06	3.98389e+06	3.18264e+06	3.5245e+06	4247681	4.59714e+06	3503983	3.84992e+06	4.91578e+06	3.26568e+06	3.96561e+06	4420868	3.76681e+06	3.98626e+06	3.473e+06	3.78949e+06	3.62936e+06	2.74836e+06	3.79499e+06	3025380	3959817
852	785.604	1108.45	27009.7	25556.4	31953	31714.9	28333.9	19840.7	22612.1	27725.5	43025.7	29950.5	16291.4	29196.9	25055.7	31360.6	19233.7	36025.9	40994.4	36205.7	39256.7	38597.6	35700.7	31769.1	23275.1	33222.2	14739	28091.6	35680.1	22186.6
853	785.647	966.72	116748	112044	130171	124567	105887	46231.8	61040.8	188452	50210.9	51136.3	88126.1	36450.3	77904.7	53297.6	78251	50355.4	77197.3	164641	252384	185785	364600	234776	135229	49943.2	5454.15	222537	79826	143065
854	786.6	639.075	3.98351e+06	4.24397e+06	4.50994e+06	4422927	4.16115e+06	4634774	3252686	3.99327e+06	4414082	3.43667e+06	4.55891e+06	4655841	4.76577e+06	3.87223e+06	4.21206e+06	5301826	4.53851e+06	5.07618e+06	5376146	4.50301e+06	5.30809e+06	4.31782e+06	4.206e+06	4712623	3.62591e+06	4780370	3798173	4171987
855	786.608	1108.41	14402.1	14194.5	16467.1	17648.3	14991.8	11964	12982.7	14760.1	22966.2	16293.1	9176.06	14306.6	13358.5	16560.1	11322.5	18086.7	19939.2	18305.2	20045	20419.3	20887	17408.1	12074.3	19957.3	9634.27	15640.9	19404.7	11538
856	786.66	1018.77	428365	454355	513894	493362	450313	204624	231701	701768	229207	221816	483395	191047	308565	236435	318583	224489	320117	724384	900730	893518	1.26066e+06	1.03826e+06	450662	300105	16464.7	740277	276076	469373
857	787.583	908.23	11788.8	12658	13692.1	15064.8	10724	5138.74	5496.15	20166.9	4858.31	4688.28	5303.71	2994.8	9326.58	6661.5	8457.32	6500.77	8679.52	14141.2	25566.4	18275.1	45328.8	20621.8	12714.2	5783.33	890.081	21808.4	9042.23	13471.2
858	787.603	638.965	2.21362e+06	2.33958e+06	2569674	2.44356e+06	2.28302e+06	2.61062e+06	1.71569e+06	2166587	2.42994e+06	1.84901e+06	2.49685e+06	2.66684e+06	2774991	2.06256e+06	2.31961e+06	3.14445e+06	2.5332e+06	2.86679e+06	3.12122e+06	2.51056e+06	3.08871e+06	2408189	2.28213e+06	2734565	1.94465e+06	2.70351e+06	2.02448e+06	2.27867e+06
860	787.663	1018.77	204612	214547	270949	253836	216327	111320	136405	377061	126806	126479	232267	104125	150954	130916	156289	122400	155321	358820	455303	468327	676992	549364	219455	142133	10398	399087	137308	222406
862	788.543	548.53	526395	511057	579840	578948	530613	601778	471250	610502	724677	522669	647877	563565	553692	385855	426278	811204	542963	602898	890093	629292	690485	579789	499514	672383	310612	509611	435074	388849
864	788.607	637.945	593668	649991	710580	703641	665637	761619	473771	626830	696607	521998	717393	764200	764749	564640	675584	886348	719980	854160	928322	729143	916207	706253	653085	763007	539541	803141	561082	643670
865	788.615	707.17	778107	870324	920907	874220	902779	916465	652286	941995	853354	730676	1.21205e+06	838416	955340	695197	821193	1353109	1.02822e+06	948610	1820401	1.14368e+06	1.3111e+06	931594	703497	964530	490278	785052	554420	634816
866	788.676	1075.87	1.87683e+06	1.84298e+06	2.12327e+06	2.04309e+06	1.78677e+06	930969	1.21033e+06	2.6636e+06	1.36431e+06	1.22726e+06	2.37308e+06	812245	1.27861e+06	1.50992e+06	1.16871e+06	1.21319e+06	1.29113e+06	2940782	3.43244e+06	3.68841e+06	4.71748e+06	3.35638e+06	1.79326e+06	1.09674e+06	75939	2.38633e+06	1.30109e+06	1.85919e+06
867	789.546	548.575	222227	217012	252388	256189	227098	283088	208217	271760	316860	229832	297762	248949	240261	167163	181479	358977	229419	275425	399021	282224	313352	258831	210502	297034	137115	216077	188738	167416
868	789.599	957.3	33009.5	33804.9	40877.6	44370.3	34428.5	15208.5	22061.2	52749.1	21215.4	19395.9	17022.9	13412.3	31603.9	18080.3	23592.8	20826.2	25921.6	48796	74761.4	61350.3	102435	61424.8	44420.7	17586.2	2506.68	59213.2	31448.1	42647.8
869	789.619	707	391441	436943	449332	440478	446670	451082	322475	467542	428058	363417	631590	417569	469928	353412	397957	677566	511432	483298	923652	550360	628320	463606	347382	494380	229882	385284	282139	315246
870	789.679	1075.69	1.05396e+06	1.00109e+06	1.19869e+06	1.16547e+06	994123	507266	666342	1.50371e+06	769926	674717	1.34613e+06	448096	707714	828846	636213	683741	706436	1.73763e+06	2049371	2.18295e+06	2.95883e+06	1.96978e+06	993148	595461	40014.6	1.35695e+06	730707	1.03655e+06
871	790.559	622.62	67442.7	117860	95518.6	87585	130652	105713	110398	169928	86916.2	107709	80260.3	105254	100613	88658.5	88211.7	148309	110971	86702.1	230975	107100	125525	129723	81013.5	105516	42476	72415.2	52089.2	54790.9
872	790.588	137.55	425185	438463	474072	470534	443853	410614	391933	359149	455692	330594	419240	414659	480134	389892	370274	519535	631304	451479	596253	541378	677553	525395	456121	490119	491085	507569	448724	514910
873	790.602	956.79	17583.6	17920.5	25025.5	24706.1	17057.9	8676.26	12718.6	29399.3	11999	11307.9	8940.44	8168.57	15901	10120.2	15429.3	11481.2	15735.9	23614.1	41636.6	35412.2	54571.6	31052.8	24875.5	9616.82	1197.13	32016.4	15572.3	23054.9
874	790.631	769.055	214292	216330	313729	268710	220449	201027	171668	166139	197919	151603	1.18516e+06	294922	302607	289679	221342	306910	186479	308367	315312	230409	311491	315459	311752	322485	233756	340260	317532	303896
875	790.692	1133.96	4494808	4.50598e+06	5125594	4.97843e+06	4.25133e+06	2.80599e+06	3.39449e+06	5.37847e+06	4304533	3428696	4835829	2.62603e+06	3.89892e+06	3.73824e+06	3.37309e+06	3.35589e+06	3.86574e+06	5.97786e+06	6286148	6302959	6464003	5.84534e+06	4.79214e+06	3.14426e+06	740903	4865117	3.85456e+06	4.65391e+06
876	791.591	137.52	178058	173109	203649	196076	183273	172556	165480	155562	192629	134551	175057	172957	188284	160447	152534	209201	267690	185013	261323	229356	300369	211805	192616	198668	196363	213484	186663	211098
877	791.615	1014.49	71117.2	70305.3	88887.3	82499.7	74424.2	38579.4	62245.8	91095.1	54440.5	51338.9	25194.7	42270.2	60829.4	44591.5	56273.2	48799.8	57359.3	104563	116799	126329	128392	103390	94148.9	49240.4	6824.34	110241	64088.1	89079.1
878	791.634	768.77	111403	111278	148126	122432	112576	98474.1	83652.5	81574.4	103229	74218.9	573530	136835	139992	136801	113140	143191	90981.4	139737	148737	119321	145434	139023	145606	150118	119134	151509	141601	138996
879	791.695	1134.73	2.72473e+06	2.75568e+06	3.19316e+06	3.07179e+06	2652437	1.58898e+06	1.96421e+06	3610823	2.58862e+06	2.06846e+06	3.04405e+06	1.48784e+06	2.32429e+06	2.23094e+06	1.94999e+06	1.96043e+06	2.28189e+06	3.87759e+06	4285942	4.40366e+06	4521970	3.98805e+06	2.95608e+06	1.83226e+06	391031	3144601	2.23475e+06	2.85255e+06
880	792.552	479.34	34489.6	40475.4	42517.9	44145	41873	41673.5	34497.5	49592.5	32888.4	32057.1	38467.6	48139.1	66139.6	45002.9	49591.9	66648.5	32670	35201.5	38873	35586.8	35386.8	33123.7	41319.2	43755.6	27648.5	60159.6	39747.3	56576.5
883	792.618	1014.38	37777	36257.9	45126	44616.6	40844.9	21693.3	30967.6	51525.6	29488.1	28183.9	14092.3	21175.5	30702	24689.4	28363.5	28319.3	30331.7	56228.7	61763.7	63004.5	67306.3	56398.5	47106.6	27216.5	3582.88	59807.1	33584.1	46115.2
884	792.708	1188.01	6.27093e+06	6174615	7205454	6622008	6570254	5.58765e+06	6175195	6.36355e+06	7.6506e+06	6.17138e+06	6934486	6.64077e+06	7.1598e+06	6.49792e+06	5738738	7.6107e+06	6.47566e+06	7.23305e+06	7.60706e+06	7.54903e+06	7043691	6520983	6420671	7357378	5048408	6.67065e+06	6358757	6042652
885	793.555	479.275	16179.8	20319.4	21764.1	23828.3	21123.3	20196.5	16902.5	23533.9	17919.7	15179.6	18299.4	26897.6	32256.2	25208.7	25739.9	34506.2	14949.5	16459.4	18225.1	16223.6	18838.6	18829.2	17509.9	21459.3	14225	30681.9	19384.6	28219.9
886	793.631	1075.04	181892	181249	220982	223699	191030	128412	156384	210439	188779	164111	99525.3	133135	170664	149974	152589	171134	170993	277985	281565	307604	334087	223748	240920	173391	24401.2	257004	210409	212845
887	793.711	1187.62	4377173	4274801	5.25621e+06	4.67357e+06	4.64885e+06	3.71887e+06	4.28102e+06	4443926	5.79095e+06	4255291	4936930	4.70837e+06	5.26017e+06	4.52946e+06	3883026	5880302	4.53483e+06	5.2417e+06	5.67919e+06	5620191	5.05927e+06	4553543	4.46467e+06	5430420	3.29524e+06	4728829	4.46768e+06	4.14048e+06
888	794.568	529.61	33093	35231.5	40284	38612.6	36213.2	38204.7	37349.5	60683.2	28202.1	37338	31229.4	34106.1	41881.6	25941.6	55949.4	50703.5	41214.4	47173.7	45323	40438.2	47237.9	40746.4	29494	29968.7	17123.2	39041	22122.9	36911
889	794.634	1074.88	101205	101570	124264	123968	107643	68662.1	85281.2	113646	98059.3	92619.7	52569.8	72437.2	91295.1	81982.5	82602.8	92299.4	90492	142687	143522	156775	174793	127519	133819	90246.8	14864.1	132799	115735	124174
890	794.724	1226.67	6707119	6322475	7.24426e+06	6491018	6.43862e+06	5727867	6089095	6491684	7706280	6.01871e+06	7581053	6.412e+06	7.68115e+06	6450362	6.11271e+06	8.16881e+06	6098974	7.48616e+06	7.78816e+06	7.44351e+06	6832924	6.70138e+06	6819131	7797785	6.16537e+06	6.46192e+06	6.4855e+06	6064430
892	795.647	1134.07	260027	282173	317482	317833	293877	213659	220591	318190	301375	234999	224104	227955	264875	215227	230324	231982	265074	339713	335095	370916	353880	309913	329262	232481	124856	325148	295777	325410
893	795.717	1186.95	316120	308523	920610	334514	344196	237764	313656	309717	477880	299865	4.61474e+06	342459	394192	327327	271613	473327	318915	399185	461034	440679	367470	319855	327682	420134	207226	323827	313204	287073
894	795.726	1226.61	4.65991e+06	4286679	5432802	4629561	4.57943e+06	3831919	4122584	4.46757e+06	5840444	4157881	5569863	4.54036e+06	5.92537e+06	4.53539e+06	4325134	6.24013e+06	4.23767e+06	5.47945e+06	5963434	5.45303e+06	4901311	4.79453e+06	4806049	5.79818e+06	4379691	4.49083e+06	4597097	4.17803e+06
895	796.65	1133.85	139048	145635	166202	164261	153626	115087	123176	164153	153154	126133	123705	122645	135032	119882	130771	127576	134414	180487	186950	201035	189408	163127	168948	126165	68457.5	167773	156306	170284
896	797.662	1186.36	269343	300183	329486	309581	316181	275568	295393	278647	372680	295426	272130	343981	328088	276950	266614	354463	309220	319682	316095	316794	261633	254272	316061	355805	293478	334505	327916	294578
897	797.659	1110.87	40938.5	43417.6	47995.8	47885	41991.1	32954.6	35748.1	52593.5	43449.9	40763.4	34555.1	33572.9	40281.2	40781.4	35676	36154	42251.6	52190.9	62250.6	58013.6	81826.4	47729.2	48188.1	39752.5	19893.9	50048.4	43102	45973.9
898	798.659	1008.75	14838.7	14211.5	17280.5	16295.5	14538	9883.26	10289.9	33248.5	9635.75	9372.84	19838.9	6531.29	14038	13738.2	13127.1	10915.5	11586.4	18936.1	23553.8	22509.6	51996.2	27933.8	11266.1	7595.06	1384.69	15132.9	8724.13	11799
899	798.665	1185.9	150287	155232	178898	168168	172555	144310	150157	142176	192237	151590	146954	173107	177476	148709	148392	188858	168820	170682	178815	169893	140129	132908	166421	188970	151732	167350	181022	157674
901	799.677	1225.91	161553	183796	206152	192855	193302	190778	188688	160001	228208	182851	213308	197285	229312	168963	185003	235858	196025	190046	210112	199237	152668	156824	206904	230453	221597	200290	229479	183628
902	800.675	1058.51	60522.8	62114.1	70973.7	70259.4	58882.2	41035.3	45746.9	109551	39528.1	39324.9	63922.8	33422.7	62962.5	59411.4	55321	45869.3	60650	79275.3	81000.9	97584.4	218665	120681	49449	29107.1	4915.56	63200.6	35883.9	51419.2
903	801.678	1058.57	37234.2	31794.3	40524.3	36974.3	33448.8	22543	24457.7	58038.9	22649.5	21483.3	35415.5	18096.4	37964.2	34332.8	31731.3	24746.1	32928.2	44176.6	46044.1	53495.4	118340	61441.3	29372.5	19831.1	2870.84	34150.4	20919.9	27370.7
905	802.691	1115.44	147269	154015	176339	173826	156615	123878	152826	275591	116230	136559	174772	92119.1	137134	136135	126566	105126	145999	207563	211057	218829	422181	317450	132228	79389.5	12080.8	165062	95578	129943
906	803.694	1115.44	85328	89166.8	102234	100151	85867.4	75682.4	84202.7	149270	69096.6	79908.5	101978	52374.4	78761	76868.7	74287.9	61917.8	81158.2	120892	117597	123203	230080	176573	76275.4	44722.7	7759.88	97790.1	53269.8	75608.1
907	804.552	456.99	1.65009e+06	1.6817e+06	1.90798e+06	1.87526e+06	1.7612e+06	1.85916e+06	1679258	1773482	1.67983e+06	1.42875e+06	2.67449e+06	2.20775e+06	2.70239e+06	2.24686e+06	2.46014e+06	3.23289e+06	1345771	1.97626e+06	2.105e+06	1.92449e+06	1.6047e+06	1.19499e+06	971894	1.24756e+06	1.04902e+06	2.11732e+06	745106	2.79939e+06
908	804.646	808.28	65540.9	75288.1	91595.8	76063.8	70117.3	62468.8	48759	56314.5	63762.8	45746.9	197320	83203.1	83613.9	86227.6	72360	85813.5	63023.8	83013	99136.6	67843.4	91294.6	95619	79057.5	88697.8	63121.8	90358.9	74015.5	80077.9
909	804.707	1172.36	774566	723939	903462	876363	693117	727452	698848	1123922	759036	746778	720288	641708	727833	901386	615272	659993	631705	1.1497e+06	938656	1052647	1.73193e+06	1.18708e+06	690427	537921	96093.2	713842	570300	627396
910	805.556	456.875	899648	902150	1.0233e+06	991193	923897	995477	889288	935986	874883	741363	1.45479e+06	1.19285e+06	1.4783e+06	1.19569e+06	1.35814e+06	1.78738e+06	703972	1052062	1.11094e+06	1.01227e+06	857278	621385	501012	643642	549532	1.12996e+06	370111	1.53597e+06
912	805.71	1171.7	414890	385336	481185	468975	368684	387103	375786	619700	395984	405010	394428	348722	398466	492155	317186	361926	334698	617221	491674	574315	999607	691351	369679	286083	55119.3	398066	308424	333751
913	806.569	509.595	1.41176e+06	1.37182e+06	1.55944e+06	1.51622e+06	1.4081e+06	1.47295e+06	1.32166e+06	1.95928e+06	1.25927e+06	1.48971e+06	1.60963e+06	1.59955e+06	1.78319e+06	1.57063e+06	1.92424e+06	2.12522e+06	1.44449e+06	1.66951e+06	1.88193e+06	1.55729e+06	1.79832e+06	1.60505e+06	1333240	1455911	932993	1670232	1.06422e+06	1.87004e+06
914	806.683	883.6	8193.94	8513.2	9293.03	9492.27	8241.77	3259.15	4641	9587.1	4943.04	4908.64	9282.91	3673.17	7884.53	8438.85	4203.43	6148	6193.74	16307.5	16337.3	19408.8	26516.7	14362	6332.17	5487.24	4228.38	9877.03	5843.78	9755.88
915	806.723	1214.13	1.56629e+06	1.65979e+06	1.86523e+06	1.75322e+06	1.56821e+06	1.96573e+06	1.76327e+06	2.27552e+06	1.9883e+06	1.81487e+06	1.8319e+06	1.75291e+06	1.72202e+06	1.97195e+06	1782625	1574588	1472642	2.06424e+06	1.72645e+06	1.95109e+06	2243628	1.88122e+06	1.28655e+06	1.16069e+06	463095	1.22888e+06	1.23027e+06	1.33861e+06
916	807.541	952.66	78265.8	79510	93398.8	88403.2	85151.3	99533.1	91289.7	74139.7	101703	79959.2	70927.9	82648.5	79954.6	87848.3	61573.8	93127.6	115687	87076.4	106709	93473.8	111316	90166.5	91445.3	89297.3	94185.4	87128.3	79380.7	88853.2
917	807.572	509.47	712329	692467	803392	783035	715310	762517	672478	1.01843e+06	651639	749733	825291	820324	936507	809496	1.00902e+06	1.10063e+06	737945	870283	982536	781805	936673	822215	662287	737351	467470	872819	535712	972151
920	807.726	1214.04	903353	939546	1066806	1.00408e+06	886783	1.13242e+06	1003586	1.29969e+06	1.12868e+06	1.03313e+06	1.02907e+06	995290	984230	1.119e+06	1.01589e+06	885230	814846	1.17295e+06	958296	1.11866e+06	1.24842e+06	1.07044e+06	718099	657632	231376	689096	688872	742381
921	808.511	433.89	59961.4	54588.2	59848.7	59540.2	52258.1	67991.4	42410.8	48509.5	50203.6	34991	109429	54770.4	64955.9	90092.9	49377.4	82820.9	49360.9	65175.3	100366	75414	82244.7	102426	50795.7	72189	33521.2	58622.1	45045.7	52223.3
922	808.575	506.57	191627	185076	212618	202430	193057	195079	182294	285554	170838	199872	214958	216248	253816	210147	274261	305146	191710	227217	270681	207996	238818	217588	178263	195513	124190	225698	141219	275109
923	808.584	577.82	610945	629033	668190	684591	625323	702465	517730	707477	549910	570970	630304	701021	778852	645946	806861	815590	580602	637990	947621	575409	604539	586129	519965	665291	443346	788560	503245	790589
925	808.643	930.46	17857.5	16587.2	19986.9	19740.5	16100.2	7475.58	9992.9	29446	7513.39	7551.06	40405.2	4030.73	11363.6	6568.84	10166.9	6760.57	13093.6	26628.4	51946	28681.1	60300	42410.5	19726	8955.96	991.157	33232.2	12883.3	20449.1
927	808.7	967.98	20583.5	20600.4	20633.8	21590.8	19366.7	12173.8	13369.7	33542.5	13401.1	9967.04	35368.1	10828.7	24864.9	18437.5	14132.5	21443	12251.9	30816.3	30380.7	44134.7	47134	33653.4	11405.7	12301.7	16856.7	13287.2	11369.2	18658.2
928	808.73	1214.04	262511	265815	311572	304156	235570	331740	298328	374614	337776	296676	844819	290507	285418	327224	294040	251677	235286	347337	281387	329196	362958	311134	204255	188382	74351.9	196526	198976	211591
929	809.605	1075.41	31775.6	34936.1	44110.4	42452	35238.6	24648.1	29299.3	40585.3	31543.5	31366.7	19681	24669	28817.1	26607.5	28627.7	27480.7	28439.1	45650.1	49016.4	54768	58758	44943.7	41431.5	28326.2	5796.47	47302.7	36909.3	38559.8
930	809.647	929.74	10148.4	10444.8	11957	12512.9	10219.3	4030.02	6138.82	16652.1	3548.54	4739.75	21352.5	2865.81	7371.24	4101.47	6447.28	4452.89	7265.45	15503.7	31197.6	16242.5	34783.4	22920.3	10808.5	5721.6	890.889	16442.3	7059.7	13014.4
931	809.662	1168.85	31209.6	37554.2	40989.4	42455.4	35859.3	38614.7	38151.7	45818.2	36154.7	37752.7	22553	38086.1	36561.1	38648.2	29149.1	34740.4	37455.1	49647.4	34299.5	41647.6	63144.7	44269	40902.9	32380.5	12722.5	42684.9	37436.6	34874.9
932	809.703	967.93	11535.6	12917	12109.5	12567.3	10563.1	7697.26	7778.01	18246.4	7715.68	6229.26	18168.3	6728.76	16230.2	12301.7	7366.77	11311	7272.07	18367.8	18316	23173.5	28546.4	18244	7368.1	6204.05	10267.5	8489.81	6782.52	11748.7
933	810.528	488.535	62126.1	60704.9	66668.6	66017.3	59057.5	87376.3	53200.2	64734.6	61964.7	57471.3	59129.4	72517.5	73184.8	63660.8	72812.5	89432.3	56849.4	76144.5	97407.5	87438.3	82984.8	78134.7	60761	74544.2	29591.9	55772.3	41378	48728.3
934	810.608	1075.41	19392.1	19454.6	23216.2	21444.5	18823.5	12056	15610.1	21235.9	17419.2	16825.4	9762.6	13018.6	17387.1	14420.8	14437.1	14955.7	16492.5	24525.8	27247	30055.1	32563.6	25029.8	21947.2	15186.9	3224.42	23598.5	18507.2	22967.6
935	810.66	986.14	87348.1	79828.1	97914	93207.8	74123.6	36989.3	45526.6	148289	35875.9	35885.8	101649	22185.9	69246.4	53871.3	53746.1	43676	61922.7	124298	214818	153236	363261	186780	70397.9	39881.3	4351.05	121017	43695.3	75292.6
937	810.748	1248.51	148633	133188	177037	138555	145163	136614	106825	146634	189818	113661	148950	150139	162132	154305	125757	144295	186953	205281	136940	159320	277310	204775	131233	151947	75705.1	138685	140269	124671
938	811.531	488.89	29599.2	28335.9	33652.7	34163.5	28891	39064.9	24648	31228	28877.5	27776.2	29430	36039.4	34533.9	29926.2	33502.4	43232.7	26992.1	39897	47207.6	44455.3	44018.2	38106.7	28258.2	36317.9	14275.8	25159.6	20933.1	23552.5
939	811.62	1132.55	46154.5	48190.6	55007.5	57788.8	52319.8	39326.3	40468	53810.5	53722.8	44631.1	42103	42167.4	47885.6	42229.6	44232.9	41224.4	47144.3	59891.6	56959.3	65765.6	58829.4	51259.3	60481.1	46812.7	24434.3	61119.3	53428.3	58418.3
941	812.624	1132.55	26188.6	26643.6	32285	30343.1	28014.6	20522.1	21510.2	28120.5	29590.3	24355.5	21134.8	21762	26221.8	23863.9	23988.5	24157.2	26289.7	33628.5	31164.3	32926.9	32197.1	26723.3	34058.2	25757.7	12787.2	31987.4	29332.9	33526.5
942	812.676	1039.87	438215	463845	512885	513480	474261	220680	311010	822655	316406	230202	368572	218433	439080	453478	336730	398845	437629	488003	860195	790531	1.51674e+06	782091	381911	313695	38195.6	527485	285509	400144
943	813.599	929.7	8333.74	7971.85	9963.81	9009.72	8283.29	3942.34	5053.35	11095	3444.86	3473.74	3262.87	2426.96	6941.21	3850.87	4714.97	4215.86	6595.05	12375.9	21416.1	13352.1	24489.7	16258.4	8696.78	4713.32	0	14015.7	6826.84	9103.76
944	813.636	1185.69	49190.1	50791.2	62882	52788.4	57535.7	51190.9	53985.5	46301.1	63132.2	52119.2	47210.3	62610.3	57739.4	45690.1	53764.8	61506.7	56745	56620.1	55463.2	55818.5	45575.7	42539.2	57256.2	67471.6	55629	55626.5	62260.7	54413.2
945	813.679	1039.75	233741	239725	303838	305712	248702	129019	157697	455717	170710	145176	206368	121593	235736	230706	190096	216946	234307	288871	509903	435012	832150	426501	205792	176862	23208.2	288816	160102	205118
947	814.691	1098.99	1043231	1.07293e+06	1.25779e+06	1.23062e+06	1.09384e+06	600158	802889	1918705	812489	759617	1.23396e+06	553806	1.00464e+06	984463	881212	783831	965840	1747579	1.93967e+06	2.08226e+06	2.69875e+06	2.16002e+06	1.05546e+06	648770	105511	1.54074e+06	656847	1.16516e+06
948	815.615	990.81	21351.1	20518.1	23869.9	23040.2	21252	9937.18	12895.9	30458.5	11322.2	11036.3	7139.8	8306.8	20161.4	10441.9	16519.9	13018.9	16447	22997.5	40905	25842.7	50207.7	31648.1	25232.8	13242.8	1376.83	30304.6	17075.5	23514.6
949	815.695	1099.02	565568	599603	690977	674457	604879	328588	447789	1.12364e+06	439907	412732	671933	305848	571101	537300	484434	408194	529938	950679	1075915	1.18183e+06	1.54685e+06	1.23627e+06	582549	354591	59026.8	858306	360956	639790
950	816.618	988.83	13540.1	11131.8	14334.6	14311.9	12755.3	6644.05	7387.48	19180.1	6157.06	6859.84	4128.8	5678.92	11729.3	7166.43	10249.6	7242.95	11544.8	14208.5	24780.4	14959.2	29912.4	18466.8	13854.2	7705.81	1165.75	18192.6	10546.1	14594.6
951	816.646	782.24	49525.9	49491.2	57776.3	57216.8	46428.3	46359.6	29445.7	32607.3	35312.6	38996.3	137371	49620.9	76295.4	46627.8	57588.3	93925.3	55251.3	49298.4	82162.3	49872.4	79788.8	50134.7	55485.8	85003.4	33791	74780.9	53626.8	53480.2
952	816.707	1154.97	3.957e+06	3.97477e+06	4.57128e+06	4.39668e+06	3840589	2511419	2932257	4.89245e+06	3.44487e+06	3.20931e+06	3.58937e+06	2.21845e+06	3.52048e+06	3.38894e+06	2.7928e+06	3.14658e+06	2973812	5371497	5.85435e+06	5750942	6.42075e+06	5516348	4365754	3072542	282553	4834095	3.30641e+06	4086979
953	817.63	1038.47	49073.5	41788.1	55365.3	56202.2	41269.7	25129.4	35333.1	57672.4	36396.1	32255	17872.3	24645.1	46239.5	36971.2	33218.6	41601.6	43246.8	45721.3	68857.5	63767.9	92166	52554.9	53195.6	31764.8	7915.28	59339.1	51208.5	52379.6
954	817.71	1154.97	2.44019e+06	2.47039e+06	2.86351e+06	2751907	2.40665e+06	1.47648e+06	1.71001e+06	3.17588e+06	2.05628e+06	1.92481e+06	2.14185e+06	1.25503e+06	2128902	2.03007e+06	1.60799e+06	1.81916e+06	1.74364e+06	3.52407e+06	3926154	3.90238e+06	4445250	3.71183e+06	2.75194e+06	1.7683e+06	154837	3.17425e+06	1.96197e+06	2.54813e+06
955	818.669	847.57	8554580	8475795	8844234	8651673	8625292	8504257	8411113	8403660	8758933	8343281	8645497	8692569	8840825	8616257	8457333	8871919	8439466	8856323	8864971	8781346	8768297	8531720	8723153	8839738	8498669	8880841	8668366	8630413
956	818.725	1198.41	6797998	6.83106e+06	7885637	7069615	7.15482e+06	6156668	6.82297e+06	6.73664e+06	8.00619e+06	6.80021e+06	7019988	7.18337e+06	7947662	7.19714e+06	6256023	8.36421e+06	6.97908e+06	7896795	7.80117e+06	8.13047e+06	7.86933e+06	6.80483e+06	7.19814e+06	8.14775e+06	6.2996e+06	7459692	7.04734e+06	6.70278e+06
957	819.647	1095.17	97396.8	95693.2	120749	116205	98750.1	72950.6	94531.9	122929	82317.8	81412.2	51829.6	69342.3	99815.3	71989.9	101949	79013.9	83273.1	135917	137188	153201	157405	125192	127067	78282.6	23924.2	150331	93115.9	125057
959	819.669	847.155	7.10981e+06	6.88151e+06	7.72993e+06	7.36306e+06	7.2247e+06	7002785	6850163	6.81428e+06	7.53177e+06	6.43896e+06	7281387	7.30358e+06	7854257	7.12441e+06	6.9042e+06	7962413	6848985	7895534	7992029	7.49624e+06	7261155	7.02416e+06	7.23494e+06	7807017	6.94445e+06	7.56181e+06	7.36641e+06	7.19688e+06
960	819.727	1197.87	4.96799e+06	4.82774e+06	6136950	5230577	5292231	4.22242e+06	4983460	4.69118e+06	6.31193e+06	4.9141e+06	5.23308e+06	5306392	6.26193e+06	5149709	4439244	6915520	5102659	6153592	6045501	6192585	5801250	4.77066e+06	5.32283e+06	6.50613e+06	4464082	5439417	5.18135e+06	4.82816e+06
961	820.582	564.43	13208	13492.8	15215.5	15819.7	16420.3	5336.23	7649.19	12069.2	3468	6816.65	2952.61	28457.9	27842.4	19568.2	27785	43499.6	4936.7	4738.92	3138.04	3726.17	5542.14	3038.58	25228.7	25418.2	26144.5	33793	23564.6	35447.6
962	820.598	110.865	167084	165099	198493	188872	170592	154418	153622	138383	180001	124588	175405	165157	185030	157646	143078	206632	231419	184501	229701	211754	294100	195762	182043	200119	190579	193626	172210	194289
964	820.67	846.92	2.99425e+06	2.85943e+06	3.49179e+06	3.22537e+06	3.18032e+06	2.93045e+06	2841255	2.83169e+06	3.34137e+06	2.66879e+06	3157005	3.16122e+06	3.66528e+06	3.00889e+06	2.88259e+06	3.7638e+06	2.8348e+06	3692329	3.79771e+06	3337427	3290452	2.98089e+06	3.3115e+06	3.58868e+06	2944558	3.58166e+06	3222090	3.06687e+06
966	820.74	1234.33	8.2194e+06	8197578	8680240	8357428	8328735	8059724	8062982	8254241	8742762	8169614	8601094	8467364	8828856	8388491	8.14477e+06	9182174	8.29869e+06	8722118	8763305	8711922	8631968	8.31513e+06	8270621	8825922	7823158	8420539	8219759	8.18555e+06
967	821.663	1155.06	223767	252755	295558	291177	254258	191220	205936	289355	250669	218941	156811	201179	238148	203307	208054	234965	210188	327254	318730	343176	348753	284819	309975	230224	55499.2	340033	265530	296954
968	821.672	846.7	652735	622093	777414	717870	721733	634477	623858	620137	740198	568472	668228	694538	836099	665305	631975	866842	614636	849160	878410	730999	734885	665802	737891	801663	645186	812876	710478	673876
969	821.743	1233.56	6513152	6527104	7.28448e+06	6707647	6771059	6316138	6360545	6539699	7.49832e+06	6529052	7.08668e+06	6.90232e+06	7681011	6.75405e+06	6.45211e+06	7989031	6.62602e+06	7350897	7489821	7.38361e+06	7.14932e+06	6626719	6643579	7.65296e+06	6099902	6854507	6542487	6511055
970	822.666	1155.02	131105	139255	164608	161575	139083	112217	115199	159836	135414	123913	92254	112657	136245	120279	115240	131674	117275	178202	178691	187055	188039	156035	173665	134473	33923.1	182245	152140	158176
971	822.676	846.7	97101.1	97778.8	112614	103596	104179	94814.5	92765.3	94943.6	108546	84331.5	103923	101949	122093	98021.8	91135.3	125156	89781.6	120167	123663	110576	106625	96796.9	106551	122304	94266.3	118704	104863	98933.8
972	822.755	1259.15	7.76667e+06	7670338	8.28311e+06	7676001	7819979	7473584	7366310	7701330	8650002	7.30079e+06	8309624	7744317	8542833	7.66079e+06	7.41978e+06	8720081	7.45866e+06	8412337	8618519	8375686	8.04297e+06	7823701	7.79765e+06	8460144	7349203	7.58273e+06	7318793	7.39689e+06
976	823.679	1198.92	229001	258269	314977	270066	303849	282527	303795	223829	337734	290934	257303	339037	342539	234464	262251	366839	303527	278566	264520	258628	215142	198191	315455	374141	340335	326625	320640	309341
977	823.758	1259.15	5951818	5.79139e+06	6614568	5.85771e+06	6007313	5.6641e+06	5.51985e+06	5.82318e+06	7.1122e+06	5.4065e+06	6.64565e+06	5909188	7059720	5.83363e+06	5556131	7398390	5617000	6.7906e+06	7.14352e+06	6647745	6.23096e+06	6.00314e+06	6.02429e+06	6.97867e+06	5.60195e+06	5.75598e+06	5479693	5.53971e+06
978	824.675	1026.55	21081.1	22833.7	24223.9	25395.8	23509.5	19338.1	18482.7	41761.5	13505.1	19046.2	27558.4	12884.3	17792.5	19727	18016.9	15611.5	19869.9	27635.6	38599.9	26860.6	64633.9	48754.9	16387.4	15640.9	2029.32	21940.1	14329.3	18894.5
979	824.682	1198.28	132607	143883	170568	155462	163794	153775	165313	126941	183423	161740	139706	181156	184965	139177	149324	209628	164582	147702	145642	141996	120408	116024	173147	201603	184532	177348	173752	164794
980	824.759	1258.13	2334699	2211034	2766116	2.24253e+06	2.37068e+06	2.16568e+06	2.04777e+06	2.21917e+06	3127061	1.98946e+06	2.81185e+06	2.28218e+06	3102357	2.26365e+06	2.09752e+06	3437253	2.09184e+06	2.89899e+06	3193862	2.77771e+06	2.49451e+06	2.36984e+06	2.37885e+06	3.1323e+06	2.17606e+06	2.21283e+06	2.05007e+06	2.0474e+06
981	825.678	1026.86	11774.8	13620.5	15033.6	14452.9	13764.1	10366.7	11285.7	24332.7	8855.11	9959.74	17661.4	8511.34	11285.6	13880.6	10511.2	9776.91	11257.8	16015.9	21510	16566.2	38236.6	29507.7	10363.3	10264.7	1174.88	15218.1	7918.1	9284.68
982	825.693	1233.66	92517.6	97093	117515	101462	115624	127768	123784	89466.4	106401	105300	94894.2	105857	144368	77365.7	119767	147782	111887	103936	108047	103940	94704.7	78444.3	143454	144051	162292	136121	131149	119652
983	825.691	1183.16	51689.6	51670.6	63490	56311.2	61328	54311.1	59627.9	66150.6	61284.7	52446.6	53157.2	59637.1	62941.8	50310	54147.1	66958.1	58172.1	55016.8	64125.2	51666.1	75088.9	50455.4	59215.5	65555.8	58307.9	60988.2	59699.8	57582
984	825.773	1278.36	666759	695995	849000	664295	784186	575069	830855	708934	980203	696988	725991	664701	864372	586206	479809	909325	654844	980014	1.11147e+06	727439	599164	594323	714172	689552	370241	653708	669984	539583
985	826.691	1082.63	32853.8	32793.9	38271.4	35239.1	31971.6	22351.5	27346.7	64403.7	22642.3	22606.1	47809.8	18883.9	31751.3	31195.2	25643.7	22844.9	35133.1	45474.9	53984.2	48801.1	99481.4	72145.9	24851.5	17569.7	2477.66	34676.4	22165.9	24822
986	826.697	1234.37	50386.1	54372.7	65034	59439.4	62650.5	67108.7	69599.1	50953.2	63241.7	57548.6	50455	59125.3	75722.7	42934.5	65059.8	81724.7	57202.6	58525.7	58262.7	56325.4	48398.7	41183.2	80205.7	74020.6	90673.3	76586.7	75774.7	69520
987	827.694	1082.82	19359	20300.9	24456.8	23512.2	18954.8	14801.3	15090.8	37455	13899.5	13702.6	30309.4	10610.2	17904.2	19836.6	16278.3	15153.8	21852.1	28603.9	32790	28702.2	58853.1	39964.5	15641.1	11699.3	2063.56	19986.4	12079.1	15173.5
989	828.707	1140.56	92497.9	98691.4	114188	111265	94506.2	75773.9	86239.9	167551	72950.9	70014.2	116256	62123.6	109910	97797	100194	77330.9	110509	123301	117557	126322	211934	147469	82451.4	60425.1	11564.2	97581.6	67306.1	80644.3
992	829.71	1140.62	51426.4	54998	63477.7	61238.6	56735.4	43448.2	46641.9	93384.9	42314.3	40477.1	63843.6	33830.9	65102	55932.2	57020	42575	61398.4	62770.9	69028.1	69665	124475	83463.4	49283.4	33611.6	6579.06	53854.8	37187.9	46217.3
993	829.725	1028.19	21111.6	25330.7	29942.4	29457.8	26982.6	11608.4	11384.3	25086.6	22696.4	21959.1	61812.2	21538.7	31562.3	36831.2	22279.4	26096.1	24440.1	35385	19995.3	51636.6	65109.7	24936.2	16367.7	55227.4	19523.4	23654	12247.2	24027.2
994	830.723	1184.51	132524	120430	172948	146024	145876	142901	170799	185737	114926	113142	151464	101475	209951	103197	182482	139010	125831	186117	212345	199864	291295	193517	171656	103587	29558.7	158945	109086	134225
995	831.646	1079.86	5496.95	5332.47	6330.7	5850.6	5439.06	4936.06	4719.22	7490.51	4230.36	4311.56	2674.95	3816.52	5760.41	4582.75	4939.63	4449.32	7148.46	6552.68	5940.12	6603.15	9572.7	7859.35	5424.83	4825.73	1070.25	6754.81	5121.76	5004.84
996	831.726	1184.42	78816.2	74446.2	101781	84836.4	82853.6	81623	102176	110455	66643.4	67149.2	83986.2	57441.4	118358	61828	104035	81105	73642.2	105739	116837	112742	165000	117079	92518.6	59297.1	17616.2	91536.9	64125.8	76388.9
997	832.24	945.91	109198	108927	127225	119958	106168	6145.18	6321.61	5793.15	7505.44	6897.06	13335.4	209480	455167	368471	196830	239615	7609.51	7608.05	8445.87	7955.45	7032.24	8799.42	214002	312359	161564	218533	200773	215198
998	832.738	1219.34	1366662	1.34114e+06	1634535	1513655	1.32903e+06	1.31866e+06	1.33491e+06	1.68025e+06	1.63986e+06	1.55827e+06	1.23958e+06	1.37941e+06	1.5835e+06	1.55079e+06	1.20635e+06	1.54291e+06	1.3005e+06	1.75513e+06	1.70168e+06	1.78507e+06	1.94495e+06	1.63197e+06	1.34346e+06	1.26648e+06	333774	1.3296e+06	1.17969e+06	1.17556e+06
999	833.24	945.13	85156.2	86608.9	94703.7	94988.2	88744.5	5240.08	5132.06	5045.82	5921.5	6926	11411.2	180258	363489	229549	164295	194692	6252.83	6004.57	7409.87	7568.48	5592.31	6180.86	175716	203310	138587	179327	164295	185932
1001	833.663	1137.94	6932.22	7224.05	7832.44	8298.27	7761.78	20168.3	7152.68	10020.2	6059.28	5835.66	7330.75	7744.78	10571.6	14361.3	10269.5	7625.57	8442.61	7404.58	7535.69	7859.22	10903.4	8657.84	7205.72	12907.7	2993.27	7454.05	6154.69	7619.03
1002	833.741	1219.34	767551	806525	941085	883085	772893	784462	800016	991941	956098	908663	699381	808070	901946	953169	682874	873381	735642	1.0126e+06	978129	1.09761e+06	1.1511e+06	957545	773486	737007	186907	790751	695776	719518
1003	834.239	945.24	72355.3	74938.7	85300.9	83518.7	74298.2	4287.38	4521.06	4239.21	4872.15	5005.67	10328.8	159574	307050	208829	143297	174637	5367.23	5668.75	5534.28	5457.79	4971.85	5483.9	153361	180370	119890	162214	146502	159487
1004	834.614	134.02	205900	208580	232536	229914	214824	199449	189936	179276	227727	167409	207768	211463	225514	196812	182735	274275	332018	227869	326787	304750	360777	265198	224140	259020	237507	268651	216975	240848
1005	834.659	945.03	14352.5	13630.3	17587.9	16084.9	14170.3	6548.79	9101.44	21823.8	6813.97	14079.6	55716.2	14018.2	32919.8	28591.2	9421.9	24915	9628.26	19947	32955	25986.8	66244.4	37212.5	15133.9	18180.3	13738.1	29061.5	14137.7	19001.7
1007	834.717	1040.34	27084.6	28395.9	29934.2	29227.8	28716.5	31677.5	4258.06	184126	12706.5	6941.18	39203.9	10627.2	18564.7	20384.8	15071.2	18761.9	6529.58	19136.7	114015	24858.1	16427.5	90960.9	6697.88	17645.8	7800.85	10932.5	3906.67	10199.1
1008	834.715	904.385	9973.33	7984.73	10176.8	11847.9	8517.95	3670.95	4582.23	8699.5	6698.61	4212.95	33025.4	5518.47	13751.3	10659	6627.79	10841.3	6122.4	15631.4	14053.2	24214	34874.3	9627.22	7139.04	9323.8	8402.98	8225.44	6522.17	9498.51
1009	834.753	1248.16	2.44494e+06	2.34624e+06	2.92995e+06	2.53561e+06	2.54204e+06	2589261	2.43699e+06	2874682	3243258	2.66728e+06	2.63416e+06	2.81636e+06	2995620	2.88699e+06	2.36116e+06	2.87809e+06	2.49413e+06	3.30738e+06	2.81665e+06	3.03732e+06	3.36219e+06	2.72648e+06	2.43462e+06	2.72687e+06	1.20848e+06	2.42184e+06	2.28894e+06	2.17962e+06
1010	835.617	133.805	97591.2	103216	110121	110550	102189	93918	87959.5	83714.5	107482	76645.1	91912.9	95597.7	108474	89600.6	82165.6	123346	136350	100311	134179	129595	157341	113178	100013	118585	111306	114097	107742	116791
1011	835.62	1095.09	18249.5	18961.4	22867.3	21478.1	20424.4	14161.2	16246.8	23823.9	16054.5	16943.4	9788.32	14916.7	17220.8	13240.3	17150.8	15010.3	14722.8	24623.3	25838.3	28707.4	28580.2	23513.4	22821.3	16235.1	4869.53	27461.6	17998.4	23179
1014	835.719	963.58	12947.6	14690.8	14892.7	14535.1	15504.6	7797.07	8752	17352.6	9577.91	8865.04	32701.6	8931.17	18020.5	17107.3	9734.82	14260.4	9609.3	23267.5	20684.1	28092	41376.1	20079.4	9078.76	9719.66	8419.28	13711	8659.34	14306.1
1015	835.72	1040.52	15748.6	16996.8	17973.2	19420.1	16112	18515.9	2640.28	109144	6466.34	5056.02	23506.9	7374.33	11335	13259.7	10021.5	9907.78	3542.78	10295.3	65790.6	13617.7	10988.7	56268.7	3673.41	12112.3	3916.81	6294.76	1821.77	5687.09
1016	835.72	904.585	6056.16	5495.5	5947.02	6396.83	5058.09	2952.08	2616.88	5416.39	3864.58	2512.13	17754.1	3190.13	8669.84	6478.79	3727	5794.33	3987.67	8526.41	7376.83	13961.5	19550.4	6167.41	4400.92	5019.97	4806.92	4912.07	3626.84	7331.13
1017	835.757	1248.18	1.3965e+06	1.39633e+06	1.71297e+06	1479078	1.49251e+06	1.54892e+06	1.43117e+06	1.80643e+06	1952367	1.61121e+06	1.51088e+06	1.67439e+06	1.74413e+06	1.71704e+06	1.39339e+06	1.67891e+06	1.45064e+06	1.95999e+06	1.65663e+06	1843160	2.02217e+06	1.58998e+06	1.38379e+06	1.58533e+06	676646	1.45717e+06	1.31625e+06	1.28593e+06
1019	836.623	1094.71	10705.8	10711.9	12636.3	13187	10751.4	7610.71	10220.5	13573.5	10195.2	8646.74	6091.19	7844.6	10303.2	7849.07	9408.05	8311.08	8831.7	14651.8	14004.9	16699.5	15593	12887.3	14339.9	8251.25	2756	15007.5	9978.23	12515.2
1020	836.675	1003.86	110914	111780	130614	123790	123407	49056	65855.1	168095	51938.6	56000.9	227736	34800.7	75775.8	153906	59530.5	57264	85740.4	178802	334958	221776	428164	332940	97394.7	70675.4	76895.1	177706	60393.8	109065
1021	836.731	1028.15	108623	107723	124623	113989	100395	56644.7	60085.9	142367	75886.9	64034.5	227736	69972.1	133061	153906	77446.9	128526	97508.1	180131	166110	221776	289578	146036	65049.5	114269	68704.6	82786.1	51929	104971
1022	836.767	1267.3	1.29981e+06	1.22957e+06	1.60039e+06	1.21617e+06	1.36449e+06	1.1681e+06	1.06227e+06	1.36965e+06	1.47919e+06	1.05075e+06	1.184e+06	1.21737e+06	1.61948e+06	1.2706e+06	1.23113e+06	1.39178e+06	1.42104e+06	1.91165e+06	1.47058e+06	1.41154e+06	1.92988e+06	1.71934e+06	1.30701e+06	1.36292e+06	640382	1.34204e+06	1.12435e+06	1.08119e+06
1023	837.636	1155.03	46106.1	45011.2	53697.4	52160.6	46128.7	36695.4	39713	50108.6	45377.5	39557.4	29664.3	38296.7	46855.1	36898.6	37315	41606.9	36755.2	58070.4	57830.9	58660.8	56599.9	50981.7	58260.7	42294.5	10069.2	58392.1	48356.3	51391.8
1024	837.678	1003.84	62264.9	68316	75099.8	75025.1	68969.9	28861.4	39677.8	100462	44703.2	34108.7	136971	19402.3	43880.1	91218.9	35279.4	33159.2	50450	105649	179839	130501	232908	188899	58255	39847.1	42895.1	105484	37079.8	62075
1025	837.734	1028.15	59075.8	54790.5	70280.7	66019.1	54155.3	31050	29900.3	67732.6	44703.2	35653.8	136971	38260.4	74932.9	91218.9	40919.6	71032.6	53537.5	105649	85901.8	128326	164624	82612.3	31549.5	57622.1	37816.6	46273.9	28951.8	58467.1
1027	838.639	1154.98	25544	26081.3	29962	27404.2	27133.1	20235.7	21590.5	28514	26335.5	23270.4	15491.1	19243.4	26553.7	19848.9	20657.9	23128.1	21218.7	30693.6	32055.2	32483.4	31436.3	27427.3	29729.8	23275.9	5736.8	33351.6	26706.4	29474.7
1028	838.691	1057.03	217619	263805	300537	287435	274207	140681	179741	388418	171641	156221	268526	125512	233403	216716	163405	167134	217048	334829	666209	458213	647851	522656	203102	190089	23118	322201	162882	212116
1030	839.671	901.985	8501.21	9558.03	10650.1	11874.3	8496.69	4578.4	4244.9	8308.85	7017.69	4695.1	10407.6	5672.2	14311.9	9544.04	7545.89	8888.13	6715.19	15921	13015.2	23425.1	28923.1	8340.77	7889.88	8907.7	9085.06	8748.79	7008.68	12678.7
1031	839.694	1057	143132	152415	172296	173751	156342	85892.8	106051	215543	103114	92963.4	156443	71194.1	141734	130634	100461	109765	141075	191294	401038	267384	378498	302211	122329	116701	13535.6	180803	94651.2	126251
1032	840.645	850.27	337885	354859	397201	425981	342877	363855	352653	356273	423059	363971	333115	385516	402201	331238	339412	388528	390736	406493	431491	412107	438366	366676	410952	411833	338577	407526	412728	391877
1033	840.707	1121.88	1.00535e+06	1.0182e+06	1.19275e+06	1177031	998111	616747	737344	1.66308e+06	856440	660865	970583	522883	1.00131e+06	1082529	778919	882292	959646	1104586	1.94047e+06	1.56205e+06	2.45893e+06	1.66841e+06	865983	768867	124904	1.13903e+06	692205	881106
1034	841.648	850.185	166451	173873	194243	203693	170487	179591	172997	177709	199351	172190	165140	197245	204383	162668	171623	192361	190322	196538	211109	203668	215892	183404	197143	196718	162378	194705	199184	191877
1036	841.687	1021.34	27360.1	22568.8	31156.9	27280.6	23152.4	14420.1	18421.8	24673.7	26604.1	17072.8	32606.8	18717.4	31938.5	29344.4	19465.5	27809	20819.3	35826.9	30128.1	38383	41135.8	22467.3	20423.6	19361.2	33063.3	19412.5	21030.7	33023.2
1037	841.71	1121.83	594139	596936	691281	687073	581137	364023	437883	1.01227e+06	493374	388217	573891	301801	591666	640828	462083	506575	572852	642854	1.148e+06	929322	1524248	989043	503610	442933	74190.9	657686	410254	530094
1038	842.651	850.13	46540.9	45821.8	53717.5	57878.1	47163.4	46740	48631.1	49345.3	56100.3	46486.8	43548.8	50243.8	49410.3	42334.4	49515.7	54615.4	53041.5	54154	60896.9	52357.4	58563.1	51983.5	53202.6	57874.5	44189.6	57209.2	53902.6	52371.3
1039	842.691	1022.23	14593.1	12897.6	16911.2	14973.6	13787.8	8752.74	10719.8	14546.2	15662.5	10439.5	19024.4	10435.9	18201.4	16593.8	10399.1	15220.3	12761.2	19067.5	17209.8	21410.9	23871.1	13680.9	11362.3	10804.1	17798.1	10740.2	11576.3	18137.1
1040	842.723	1167.26	1.59954e+06	1.53207e+06	1.88847e+06	1.8521e+06	1.4957e+06	862613	1.18365e+06	1.955e+06	1.24744e+06	1.07694e+06	1.4731e+06	756207	1.72909e+06	1116162	1.17321e+06	1103866	1.16192e+06	2214933	3256213	2.58974e+06	3.39903e+06	2.61997e+06	1.84208e+06	923028	217465	2.03684e+06	1.15462e+06	1.53785e+06
1041	843.646	1058.59	31298.4	33347.1	37128.9	38160	32256.3	20911.8	28504.8	40814.4	25587.8	26223.2	15662.6	18903.4	30212.7	24823.4	22863.2	23312.6	33350.1	37852.2	60853.7	44231.4	49651.4	45418.5	37357.3	30163.3	6396.04	41959.6	33864.1	38324.9
1043	843.7	1019.52	17041.7	16963.8	19844.7	19412.4	19712.5	9310.11	9251.61	15833.2	24378.8	13461.8	21029.2	18076.2	19343.2	25068.9	18133.3	20906.8	19581.8	21695.7	13384.9	28509.2	26968	14976.2	15363.1	30184.5	21147.8	13752	11979.4	20366.7
1044	843.726	1167.3	934810	905785	1.13419e+06	1.10425e+06	888727	496076	697080	1181605	728503	636195	856693	438787	1.00876e+06	656016	693211	639734	675133	1.30919e+06	2.02836e+06	1.56583e+06	2150640	1.59804e+06	1.09739e+06	536611	125899	1.22494e+06	671906	892744
1045	844.65	1058.57	18993.2	18000.2	23610.4	22586.7	18503.4	12487.1	17495.7	23507.7	15380.5	15683.2	8347.57	10665	18002.1	13985.7	13689.8	14342.8	20271.8	21282.7	35332.8	26264.3	28626.1	24981.8	21744	16705.2	4428.38	25049.2	19963.6	21473.5
1046	844.739	1209.14	3.79445e+06	3.91214e+06	4533301	4158801	4.02203e+06	3.36867e+06	3.48334e+06	4.347e+06	4147289	3619336	3605315	3.54732e+06	4.42206e+06	3.75515e+06	3.75996e+06	4.31232e+06	3.32698e+06	4.69755e+06	5494572	5131970	4.87061e+06	4.32196e+06	4.31245e+06	3.87877e+06	1.32432e+06	4570454	3.61788e+06	3.85929e+06
1047	845.662	1121.65	74368.3	76447.5	94994.2	89718.1	84897.4	62113.8	66951.3	107900	69143.2	60826.3	40945	62872.4	91511	75284.4	77127.1	84698.8	77870.2	79592.2	115752	95240.7	132618	94766.9	86653	83782.4	29344.9	99308	78568.5	83908.1
1048	845.742	1209.43	2.49516e+06	2.53282e+06	3.08412e+06	2.76434e+06	2.7082e+06	2.09408e+06	2.22078e+06	2.84043e+06	2.68828e+06	2.31322e+06	2.3925e+06	2.22063e+06	2.9916e+06	2.36291e+06	2.46715e+06	2.87522e+06	2.15094e+06	3.22579e+06	3.91969e+06	3.44129e+06	3240924	2787016	2.93232e+06	2.55894e+06	771470	2998293	2.30506e+06	2453379
1049	846.665	1121.67	44456.6	45590.4	54733.8	56439.5	48477.6	33771.9	41206	65753.3	43507.8	36029.1	26391.6	37279.8	56686.9	43965.7	46082.5	51494.1	48787.7	45326.7	70338.8	59399.3	83835.8	55793.3	50454.9	47205.4	17038.9	59389.1	45071.3	53858.2
1050	846.693	928.36	132354	130662	165145	142778	130801	112301	100985	101024	118653	87795.8	581069	149781	163564	204252	123475	146666	107561	157788	181928	137334	179554	174681	167969	167661	134008	178174	158216	155411
1051	846.756	1239.4	7475261	7.49813e+06	8179171	7682818	7.87071e+06	7.3547e+06	7.48265e+06	7.64675e+06	8384804	7.54465e+06	7630872	7.63847e+06	8485422	7664102	7303458	8655761	7.24957e+06	8174001	8.30953e+06	8264513	8.11596e+06	7483279	7.8265e+06	8563821	6636161	8.09414e+06	7546749	7.51279e+06
1052	847.678	1165.88	94132.1	98905.5	116670	113260	103707	70698.4	88197.2	104034	86351.5	81391.5	59249.6	64045.4	118698	66145.2	86339.3	89105.9	85862.7	123776	162372	131190	155820	125260	126465	86150.8	20443.2	134883	101456	104149
1053	847.697	928.05	71473.9	70115.9	82122.1	72634.9	70063	58552.4	51549.7	52693.6	63894.1	44802.9	296597	78989.1	80787.2	106440	65750.4	77722.2	54977.9	84468.2	93703.3	68743.7	91502.4	92334.2	86114.1	88940.3	72362.6	94564.7	82253	83546.5
1054	847.758	1239.39	5621152	5641707	6440879	5.84481e+06	6084931	5536667	5.64988e+06	5.83545e+06	6703536	5.68806e+06	5792155	5.78932e+06	6.90807e+06	5783550	5422285	7250096	5366065	6407232	6.58567e+06	6.52114e+06	6.33886e+06	5621351	6.02625e+06	7095321	4776916	6.33204e+06	5698791	5.66461e+06
1055	848.681	1165.57	56172.3	54978.4	66824.4	69396.1	57941.4	38817.5	51736.2	56530	51286	47079.9	33207.2	38473.5	74847.6	37172.3	49474	50317.1	49660.2	69662.3	97269.4	74826.5	87262.7	69543	70721.6	48813.5	10741.3	74127.4	56581.5	60499.2
1056	848.772	1264.7	8.09083e+06	7.86887e+06	8572778	8157116	8.18866e+06	8.06202e+06	8190617	7817664	8695593	7.84422e+06	8233839	8.20597e+06	8770204	8.02726e+06	8315393	8907090	7972377	8492725	8626554	8.35986e+06	8262520	8.01431e+06	8387653	8826525	7.91817e+06	8.22092e+06	8.03146e+06	8.0806e+06
1058	849.694	1210.4	135305	156304	167763	161675	154008	140072	140709	158712	164439	143685	134909	150068	162915	138150	139686	156345	133491	159160	175767	174611	143676	133348	167834	151845	84874.5	178927	159211	152810
1059	849.692	1132.34	19277.1	20535.1	25474	24493.3	22939.7	13327.5	18351.3	25766.8	21764.1	19061.2	13317.3	16436.3	23781.2	22312.3	18599.1	22295.7	23642.2	29894.6	34783.4	31542.4	46190.6	36246.7	24140	21040.1	12222.1	27528.3	21098.4	20447.5
1064	849.774	1264.62	6.29879e+06	6254172	6887268	6.31078e+06	6.46349e+06	6512443	6.38652e+06	6.22634e+06	7.06682e+06	6242809	6.45806e+06	6.39171e+06	7.24514e+06	6.18895e+06	6547357	7.52374e+06	6157963	6.79267e+06	7.03294e+06	6.92786e+06	6504398	6.20577e+06	6644025	7.4204e+06	6.17467e+06	6.69568e+06	6207401	6273908
1065	850.543	471.05	278984	303667	327614	318429	310070	11263.2	4542.58	6881.34	6209.32	4932.9	3151.49	644250	838369	746335	667249	775882	5036.97	6167.86	5386.79	5428.94	5529.19	5417.49	392450	1201820	661845	932394	389181	663653
1069	850.787	1283.54	7549429	7.44819e+06	8304838	7481164	7541545	7295017	7188009	7.48566e+06	8571309	6931329	8.33487e+06	7278062	8450857	7290177	7.46084e+06	8605845	7.23128e+06	8.20313e+06	8681442	8.18276e+06	7814656	7.92066e+06	7372761	8.25702e+06	6978583	7.35948e+06	7.25915e+06	7378495
1070	851.397	72.83	55060.6	39286.3	36109.9	35242.4	32778	34741.8	40660.3	37066.8	43856.4	34680.2	215087	36958.8	53324.6	72210.2	45773.9	74715.9	34368	31899	43944.2	35083.2	42660.4	63612.8	34396.1	69508.1	48271.1	40421	36643.9	37898.4
1072	851.71	1242.94	90973.2	90561.5	108628	95660.2	110386	110871	113809	82769.9	126872	111965	104461	110119	117722	86103	99753.1	134177	99965.5	92526.3	92759.6	99748.4	70829.6	64562.6	119618	133763	174118	110531	120447	109644
1073	851.708	1196.74	71265.9	81525.6	76540.2	81580.4	85129.1	58158.9	58697.6	98106.5	73938.2	75598.2	62630.1	63583.9	59852.4	89975.6	67844.3	50083.3	88323	79281	97029.9	87634	99507.8	108486	66466.4	70597.4	28848.4	89933.2	63406.5	78096.4
1074	851.79	1283.13	5.662e+06	5.56742e+06	6545396	5607487	5920974	5.39261e+06	5337776	5808076	6921548	5.25231e+06	6.62426e+06	5.37994e+06	6770142	5.41514e+06	5551965	7.04516e+06	5365368	6402457	7.10484e+06	6.63724e+06	5.9186e+06	6067155	5481468	6504482	5.15827e+06	5713256	5364287	5.48449e+06
1075	852.4	72.71	29942.4	22323.4	21557.6	19223.5	17139	19662	21240.1	21248.2	23846.7	18963.8	117832	18666.6	29525.2	41170.7	25561.7	40278.8	20510.5	18077.1	23188.7	19914.1	24109.7	33650.7	18557.4	38481.6	26636.2	22031	19879.7	22728.8
1076	852.559	537.455	389081	372786	424246	416786	424241	19125.6	7609.76	10152.5	11184.6	4578.06	3615.95	982938	1.25547e+06	785582	1.05132e+06	1.02876e+06	2600.83	5936.01	9279.42	5054.54	3663.85	4691.13	518495	1.39068e+06	890217	959397	559498	815908
1077	852.706	1105.86	30758.4	31550.6	37240.9	36282.6	31536.8	26364.6	31764	53005.2	25057.5	24046.5	44444.1	18547.5	31811	29443.8	26304.6	23614	26780.5	38407.4	53054.8	39770.8	66527.8	57694.8	25189.2	21278.3	3473.06	32710.7	20298.7	25164.3
1078	852.713	1243.08	52116.5	54936.3	61801.4	54475.1	60823.3	64872.8	69140	47062.5	73825.4	62632.3	63939.9	65806.5	70009.9	48848.4	59963	81093	60983.3	54431.5	55698.6	57745.9	42675.6	37592.6	71296.1	75495.4	102530	65260.9	71394.9	62608.1
1080	853.709	1105.86	19037.9	18786.2	22831.2	23226.9	19802.3	17511.4	19592.9	34106.2	15957.1	15677.7	26018.2	11769.3	18998.5	17455.2	18037	14291.5	17615.7	24762.7	33290.4	24510.1	42813.1	35884.2	15521.1	14167.2	2250.09	19230.6	13241.1	15767.9
1081	853.724	1267.26	70726.2	75743.3	86928.5	74499.7	76644.7	73240.1	78640.3	63248.6	109450	78687.2	106922	85633.7	81291.1	74425.5	68610.2	109398	80283.4	80109.2	76061.7	91211.6	63746.8	58463.1	80229.9	95893.8	117249	73010.8	79577	76188.8
1082	853.724	1212.98	44280.9	54619.8	50170.7	60497.7	50745.8	34454.1	39465.6	66910.6	44184.5	50139.4	31021	37727.4	42762.7	50041.5	36694	31373.9	46099.9	61245.9	72947.1	62286.9	78393.8	71409.7	38435.4	38752.3	22304.2	54978.7	36354.6	46173.3
1083	853.799	1288.99	510603	526190	654139	537972	593758	504355	690370	585291	721544	570762	502566	550271	709559	464996	483608	762343	615389	653782	835878	644432	426362	566568	710348	660624	457294	568135	587116	490961
1085	854.722	1161.79	67702.3	68956.3	82322.9	77605.3	66049.6	47574.2	50384.6	98553	48715.5	45538.5	59415.2	41053.6	65688	71807.7	50998.2	47749.6	95481.1	91677.8	84094	84857.2	165347	131688	57237.6	58226.9	8916.81	84661.6	51218.8	57700.4
1086	854.728	1268.5	41850.7	40733.9	48390.6	42450.2	43437.7	38999	44982.7	38588.5	62043.3	44035.7	59171	48088.4	45028.3	41533.2	37530.1	59505.7	44009.6	44999.8	43233.7	51114.9	36268.2	33515.1	43508.3	55489	67614.1	43838.2	45030	42745.4
1087	854.803	1292.73	144851	142081	178502	148016	169560	141639	190742	165437	203337	157911	139534	160459	186714	131627	104360	193237	177705	186557	246162	162484	119323	104642	197008	157347	109405	160956	169111	135219
1088	855.724	1162.13	40679.7	43299.7	47313.3	46743.2	40947.5	28237	29189.5	60080	34104.4	29460.3	43252.4	25790.2	40586.1	49563.9	32769.6	33702	59798.8	53620.6	54200.5	50318.8	98610.9	79793.1	34043.8	31770.6	5866.93	45884.2	29987.8	36551.1
1089	855.741	1038.47	13475.8	13339.6	14988.9	14916.2	11676.8	6720.58	5731.52	11152.4	12022.8	10538	20496.9	9781.38	18997.8	15952.4	11002.8	13776.9	8574.95	17221.5	12015.1	30202.3	38308.1	11519.7	9181.15	30844.2	9885.97	15624	6483.81	13210.7
1090	855.74	1287.6	114234	113899	132155	107801	133996	106164	115960	90902	123594	113460	67346.2	115230	136062	85342.1	103193	161631	127431	122884	112453	120347	87782.6	87078.7	131910	144245	148345	136559	138927	107343
1091	855.778	831.35	21403.2	19246.9	20271.1	16753.8	19400.4	18029.4	16069.4	10707.4	12887.8	13686.1	112698	12310.5	18342.6	24885.1	9465.4	19252.5	13067.8	26219.2	41371.1	15967.7	23052.9	24262.4	24732.4	15998.7	19816.5	19087.2	26412	17419.2
1092	856.618	851.16	26711.1	27882	31511.9	28919	23886.5	28476.3	26590.3	25874.4	30698.8	25454.8	24469.6	27588	28405	23717.9	28221.3	32069.7	30042.1	30111.9	29660.8	31399.6	30910	26078.5	27594.9	29004.5	23506.1	29954.6	30462.9	27179.6
1093	856.738	1209.14	91640.5	94469.1	119049	107135	101381	86464	80724.9	137704	85244.9	81057.5	91476	84203.1	119606	93952.8	111803	99311.9	125213	105848	109856	96854.2	154674	125124	85078.2	90737.8	28898.1	105657	82907.4	84486.6
1094	856.742	1033.51	10180.5	8781.88	10251.2	11113.2	8895.7	5301.85	4377.81	7779.09	8077.07	7377.81	23012.6	7337.75	12235.6	10094.1	7355.42	10345.3	4901.04	13990.4	9233.36	18932.8	25133.8	8870.1	7188.96	20905.2	8081.01	10761.4	4804.86	8901.83
1095	856.744	1290.85	67930.4	65971.3	73592.2	60263.6	79108.6	62523.2	66825.2	52342.4	72046	65702.3	73526.3	60221.8	77948.2	49680.7	58273	93979	73590.3	69406.4	66324.4	65716.1	48775.8	47975.8	75486.7	85529.3	90637.2	78399.7	83503.4	62416.3
1096	857.621	850.96	13690.9	14170.8	14656.6	16168.9	13444	13509.3	14528.8	13912.5	14177.4	13111	11540.7	14280.1	16590.9	13646.1	14294.4	14107.2	14969.9	14582	15092.1	15630.2	15071.1	14939.6	13380.4	13307.8	13584	14605.4	15078.2	14512.9
1097	857.739	1211.68	70881.4	77829.9	91223	86679.6	77219.8	78078.6	68087.4	117706	106194	85842.2	106555	100638	98725.1	140867	93100.7	88345.4	70595.4	82800	79842.4	75009.4	89929.3	90208.5	57382.9	68919.3	28600.2	61812.3	58937.1	64409.4
1098	857.756	1104.27	23088.7	22141.3	25399.2	26305.8	20472.3	11863.5	9552.06	24006.9	24649.3	15492.7	53900.7	17498.5	28859.9	28253	24111.8	24362.5	15230.8	28411.7	19769.6	41217.8	50736	21827.8	16112.3	41750.3	16596.2	24086.9	10134.2	23875.9
1099	857.755	1267.23	102460	120391	142644	134318	155680	124384	127584	131232	138339	128800	82550.9	121122	138135	111351	124848	106421	115377	143273	157723	142495	137480	120584	125249	127162	91241.8	152727	128679	123799
1100	858.751	1224.09	337197	352753	424330	386138	347801	272176	333971	361493	312582	314723	288596	294522	439022	294687	340908	341882	356416	464809	501166	503194	579656	465600	388884	350543	73500.9	414490	274445	339791
1102	859.755	1224.18	196855	200632	239038	219786	195101	155336	183806	206544	180504	179678	169317	156640	256459	170314	184935	194875	203709	270839	301676	285414	333070	270202	212841	199346	43132.1	236468	162170	194702
1103	860.729	972.14	21994.6	20896.2	21745.2	22196.8	21213.9	11299.7	12418.9	26837.8	15920.6	12718.1	22008.4	12698.8	28136.6	20119	14686.4	22302	17364.9	27213.8	33597	39779.1	68867.6	29529	15612.1	14937.7	11583.1	21607.4	13641.3	22419.8
1104	860.768	1251.53	2.009e+06	2025296	2.43743e+06	2101176	2.10981e+06	1.95566e+06	2.02089e+06	2260705	2301148	2023833	1.86941e+06	1.97058e+06	2.54508e+06	2.01671e+06	2.02349e+06	2349309	1.87422e+06	2.45058e+06	2.59141e+06	2.58802e+06	2.76386e+06	2.30032e+06	2.1187e+06	2.30473e+06	754072	2.2413e+06	1.71248e+06	1.8323e+06
1105	860.768	1130.27	28024.2	18873.1	22908.4	18220.4	13340.8	13204.6	13799.9	51209.1	22109.5	14397.8	105596	10879.9	31712.5	28513.9	17662.6	34551.2	14723.5	21360.9	24339	32720.2	14802.8	20603.8	22045.6	20577.5	5862.01	18870.2	14213.6	17554.5
1107	861.733	972.155	12290.1	13008.5	13699.4	13111.2	11925.8	6658.45	7779.11	14725.6	9461.93	7804.99	13586.1	6915.03	16758.9	12942.5	8190.28	13294.9	9887.49	17640.6	18649	24325.1	39012.9	18777.1	10455.5	8743.24	6957.4	17133	8152.41	12812.2
1108	861.772	1251.64	1.21436e+06	1221268	1.48892e+06	1.27899e+06	1.2956e+06	1.19271e+06	1.23464e+06	1.3868e+06	1.40804e+06	1.25027e+06	1133255	1.19229e+06	1.55839e+06	1.2206e+06	1224635	1.40687e+06	1.1558e+06	1.4869e+06	1607764	1.58188e+06	1.70606e+06	1414909	1291380	1.40174e+06	444184	1.37695e+06	1.03745e+06	1110597
1110	862.691	1025.79	56632.2	77359.1	98082.5	90936.9	55039.5	29108.2	35268.8	82560.5	64384.4	25897.8	177070	25412.8	45343.9	31042.7	48739.8	105346	46913.7	75252.7	136125	196225	137886	122950	51911.6	78611.6	40043.6	95008.9	36762.6	65646.7
1111	862.747	1034.12	93202.4	77359.1	98082.5	90936.9	79999.9	45812.2	41736.4	96723.1	64384.4	46539.3	177070	52867.3	99671.3	123975	52381.5	105346	55606.1	147067	121521	196225	273852	115758	49779	78611.6	40043.6	81392.1	38659.4	80583.6
1112	862.784	1272.22	2484163	2.35341e+06	2.84963e+06	2.44752e+06	2692122	2585672	2.42098e+06	3007840	2.83258e+06	2.49859e+06	2.36731e+06	2573805	2.87122e+06	2.55196e+06	2.66011e+06	2.75621e+06	2.28104e+06	3.08337e+06	3.0441e+06	2.82443e+06	2.94266e+06	2.74059e+06	2.46336e+06	2665396	1146204	2.63697e+06	2.13109e+06	2.09896e+06
1113	863.694	1025.83	35528.3	37803.8	44224.4	41125.8	32515.4	20097.9	20681.5	49057.1	20943.9	16509.2	48792.4	15815.6	28437	19988.2	30974.7	19700.1	29287.6	49126.3	84884.8	59572.9	92914.8	81572.5	36623.1	28891.4	15254.2	59009	23365	43456.2
1114	863.75	1034.05	52077.3	47838.9	56313.1	55807.5	47924.4	25507.2	27287.1	56387.6	36282.5	27079.7	105494	30074.9	54787.6	70665	30106.3	58823.3	34549.2	81080.9	68765.7	119327	156028	72658.2	29276.3	48564.5	24661.8	49941.4	23002.7	46906.1
1115	863.752	1119.9	13365.8	12378.3	14749.5	13023.5	14234.3	11141.8	7631.75	50374.4	8924.05	5859.38	31835	6998.52	12660.3	14282.9	13672.9	11087	9545.18	13236.9	37877	14847.1	13063.7	28220	7312.66	10648.9	5999.25	7216.76	8457.63	8383.42
1116	863.787	1273.45	1.57981e+06	1405837	1.7851e+06	1.52575e+06	1.63811e+06	1.61932e+06	1.5015e+06	1.86207e+06	1.80318e+06	1.52828e+06	1.47656e+06	1.60608e+06	1.86646e+06	1.57735e+06	1615620	1.75282e+06	1.37855e+06	1963879	1.9221e+06	1.72843e+06	1.85375e+06	1.70101e+06	1.53799e+06	1.69948e+06	667498	1.57299e+06	1266138	1.24712e+06
1117	864.707	1084.07	186327	193858	245413	220911	196673	93015.8	121823	293681	97869	93046	210623	58674.1	158712	113946	115095	101622	165693	286246	568757	351264	574851	456555	202854	111858	8364.21	303240	139720	202927
1118	864.763	1106.42	185495	173418	218206	212860	172718	111180	110414	234307	158826	103716	512012	110547	213528	265087	136203	184130	146283	308911	314182	372264	525270	312731	97876	138436	99050.7	138860	79919.4	183073
1119	865.71	1085.33	118503	123486	145143	137284	119296	58778.7	73477.3	167997	61741.1	53888.3	136516	37185.6	96098.3	72345.9	71531.3	61028	103165	178213	345637	195012	350974	283872	130717	73569.1	6127.93	169873	86994.2	131093
1120	865.766	1105.99	102929	103617	128492	123342	106108	66153.9	65557.1	140833	92857.7	63183.6	313979	67437.1	126594	150960	83599	110884	87395.7	177822	178957	219077	309315	179422	61934.5	80824.7	58636.4	84320.3	47641.2	108477
1121	866.723	1132.48	1.32064e+06	1.32248e+06	1.51587e+06	1.48663e+06	1.30662e+06	700119	919096	1587861	1.39719e+06	1.18162e+06	1.24728e+06	795057	1.05121e+06	1703093	743184	1.22098e+06	1.57341e+06	1.70176e+06	2.1538e+06	2.07579e+06	2.43698e+06	2227758	1.12352e+06	1539164	233590	1681157	1.04969e+06	1.22452e+06
1122	867.703	1032.41	23462.2	24085.9	30203.7	28384.4	25241.9	16154	20037.5	28808.6	23040.6	20121.5	24501.4	22444.3	33130.5	25302.6	16923.6	30672.2	19476.9	35364.3	30525.3	43826.8	50191.7	26310.9	20759.7	20901.8	26285.1	24977.9	22274.5	34050.6
1123	867.726	1132.44	817842	819830	945561	919993	794284	449828	578396	950625	864828	718188	774818	494837	657438	1061272	448156	754102	967826	1066719	1.35311e+06	1.25555e+06	1538098	1.38977e+06	687529	958565	147143	1.01517e+06	636331	755804
1124	868.707	1030.97	13558.7	15631.7	17437.6	16384.4	14298.7	9457.25	10954.3	17892.8	13982.5	11170.6	14105.8	12337.5	18698.5	14524.7	10870	17856.6	12713	18179.8	16571.2	23867.9	31589.2	13463	12830.8	13232.5	16894	14130.6	13484.7	18547.1
1126	868.729	1127.84	248627	254489	291289	281682	246573	138017	172874	309714	266382	219533	227678	143433	193082	332907	138139	232270	298350	318537	413218	418925	468117	438969	204276	289027	48290.6	324132	192654	222971
1127	868.739	1197.71	2.22839e+06	2.18941e+06	2.84307e+06	2.47747e+06	2507793	1.84354e+06	1.97776e+06	2.55546e+06	2686660	1.99859e+06	2.66802e+06	2182759	2.78462e+06	2.2732e+06	2.64791e+06	2.80198e+06	2483318	2286744	3.34433e+06	2.66352e+06	2.71115e+06	2.87643e+06	2.26134e+06	3.20488e+06	1.52127e+06	2.73867e+06	2.24315e+06	2.37338e+06
1128	869.719	1104.39	50596.9	52759	60554.8	55809.6	51034.4	37193.8	36207.6	60220.7	51254.3	37647.7	48060.6	43765.7	72069.7	58447.9	51030.9	57893.4	41370.9	67373.8	58858.8	86255.3	87588.8	53650.4	39274.8	49398	52451.4	47383.6	34885.4	67395.7
1129	869.717	1020.67	22289.7	25502.4	27967	27541.4	22362	13570	11987.6	21222.8	29259	20992.2	23243.2	23297.4	32728.1	31333.4	25231.7	31214.5	20057	30501.7	18942.1	38432.1	44899.8	18339.4	19599.9	44452.7	33730.7	25969.6	16049.4	30497.5
1130	869.742	1197.58	1441192	1.38293e+06	1.82031e+06	1.58901e+06	1612653	1.17685e+06	1251590	1.63208e+06	1.72871e+06	1.27912e+06	1.73087e+06	1.38477e+06	1.82422e+06	1.45275e+06	1.71444e+06	1.83634e+06	1.61547e+06	1473621	2.20044e+06	1.69509e+06	1.71939e+06	1.84622e+06	1.44339e+06	2.14811e+06	967214	1743720	1.42021e+06	1.52155e+06
1131	870.723	1103.88	30787	31679.1	37539.3	33320.5	29630.1	21956.2	20938.5	32270.6	31102.6	19613.8	27642.8	25896.3	42329.4	31711	31889.3	31923	25510.1	41855.2	34915.8	46498.1	52425.1	30787.1	22544.3	27413.8	28687.3	24684.8	19642.5	37923.5
1132	870.722	1020.72	13421.6	14476.8	15895.8	15704.3	12232.5	6583.29	7443.43	12923.5	16428.8	13157.8	12984.5	13142.2	17904.9	17459	13475.4	17755.6	11958.7	16466.2	10899.3	24350.9	27136.7	9935.92	12463.7	26974.4	19887.4	13917.3	7998.29	16916.4
1133	870.752	1215.88	1688651	1.70838e+06	2.03917e+06	1915787	1.74089e+06	1383524	1.66415e+06	1.91602e+06	1.91651e+06	1.68739e+06	1.59487e+06	1.65437e+06	2218323	1.68369e+06	1.79279e+06	2.04542e+06	1.59476e+06	1.97392e+06	2.71657e+06	2.10223e+06	2.01673e+06	1.83301e+06	1.67902e+06	2.16062e+06	568930	1.88889e+06	1.37139e+06	1.57294e+06
1134	871.678	1132.45	89518.9	96946.3	105705	104386	96590.5	66040	76639.4	98622.4	106361	96317.9	55172.7	86117.9	88038.4	112376	71046.5	103919	119468	107124	124086	126868	129821	122513	100736	135404	53375.1	131481	98300.6	106322
1135	871.731	1097.69	27717.5	28332	34711.7	34109.8	29548.3	16942.5	14387.7	28449.8	38576.2	18561.3	39505.1	29077	35736.6	35787.5	37360.4	37886	24644.8	34689.9	23605.7	40473.6	46245	22225.2	25074.3	50917.7	33537.5	25263.6	18739.6	35220.8
1136	871.757	1216.93	991994	1.04966e+06	1.23811e+06	1.15755e+06	1.07573e+06	864610	1.02192e+06	1.22789e+06	1.18976e+06	1.04014e+06	932502	1.00632e+06	1.33053e+06	1.03587e+06	1.05005e+06	1.23054e+06	952414	1.15887e+06	1.65533e+06	1.32094e+06	1.26692e+06	1.17347e+06	995906	1.28164e+06	342657	1.17643e+06	823014	956400
1137	872.681	1132.44	54398.7	58157.1	66275.1	66698.8	60296	40301.1	44889.2	58664.6	66106.6	56518.6	36095.9	52814.4	52900.5	67416.9	43474.3	63772	71196	63993.4	79238.2	72816.8	78746.6	74481.5	60929.2	82944.3	30823.2	77148.5	62852	62406.5
1138	872.739	1096.37	15274.9	15853	19145.9	17243.1	17263.5	9925.78	13531.9	17604.9	21766.4	12524.2	36095.9	15232.6	18731.8	20995.7	20244.3	20826.4	17273.2	20930	13808.1	23777.2	24837.1	17200.8	14979.6	27583.7	18544.8	17124	10939.9	20752.3
1139	872.768	1244.4	4046636	3.93554e+06	4.72159e+06	4.11758e+06	4.39597e+06	3.86441e+06	4.22192e+06	4.18846e+06	4735971	4.02292e+06	3987925	3.82805e+06	5.16012e+06	3.67732e+06	4337825	5.11488e+06	3508534	4.49693e+06	5826325	4590905	4.49021e+06	4148520	4252568	5049885	2.48075e+06	4618109	3.71797e+06	3.85012e+06
1140	873.694	1196.5	75937.9	79909.1	94314	87267	94859.1	78499.5	82105.7	77931.1	95899.2	81768.3	92235.4	93571.2	99943.9	74271.5	106867	97861.5	101285	64766	87151.5	67365.4	60173.7	69602.5	94771.9	120909	92817.3	98486.4	92606.6	97034.8
1141	873.772	1244.46	2.73186e+06	2643263	3.29544e+06	2.79326e+06	3.01728e+06	2605426	2.86775e+06	2.82345e+06	3.28795e+06	2.69138e+06	2675451	2.55354e+06	3.66351e+06	2.4261e+06	2.94916e+06	3.62284e+06	2.31414e+06	3.06243e+06	4.2124e+06	3.11337e+06	3.0298e+06	2.78885e+06	2.90485e+06	3.56488e+06	1.60125e+06	3.16298e+06	2461614	2.56168e+06
1142	874.786	1267.24	6.31688e+06	6.2801e+06	7.05735e+06	6387273	6639496	6415419	6.28269e+06	6.32353e+06	7.06553e+06	6.32942e+06	6.29603e+06	6223604	7368554	6281864	6439104	7.58726e+06	5704945	6970975	7520688	6899169	6518971	6.26836e+06	6738821	7.52564e+06	5.42683e+06	7.19633e+06	6.17936e+06	6157227
1143	875.707	1215.28	63084.2	65737.1	73792.9	75951.3	67855	59293.3	69549	72573.9	76113.2	67123.8	58323.4	68522.5	87969.2	66134	72106.9	78457.9	74847.6	67726.1	88726.9	80089.3	68491.9	65708.2	70513.6	82997.9	41061.7	73943.2	58721.6	63000.3
1144	875.788	1267.23	4.69503e+06	4.63642e+06	5.41484e+06	4.74956e+06	4.98872e+06	4.7716e+06	4648248	4.65025e+06	5417058	4686668	4.66795e+06	4.56443e+06	5.76064e+06	4.65611e+06	4.77704e+06	6002624	4.06263e+06	5317824	5.89939e+06	5231000	4.87815e+06	4646780	5.06776e+06	5.92228e+06	3.88792e+06	5520985	4.54214e+06	4496939
1145	876.559	488.58	365653	386771	413528	444724	378178	17052.8	6262.51	6015.31	8422.96	2501.43	4470.38	829818	1246543	971426	1.03819e+06	962740	2673.91	4211.98	8254.05	5349.92	4776.74	6817.83	483749	1.27555e+06	646380	961009	391419	861123
1146	876.803	1286.33	7509870	7.4746e+06	8027078	7663007	7.6918e+06	7680133	7.32852e+06	7.30992e+06	8.25061e+06	7.39447e+06	7.78652e+06	7628788	8324055	7579056	7.76057e+06	8527471	7.0289e+06	8.06699e+06	8194598	8038836	7470582	7466437	7625494	8.32724e+06	7289179	7.79785e+06	7.0375e+06	7.33787e+06
1147	877.562	488.42	175906	189827	199510	205476	178698	9828.45	3591.83	3865.97	4473.49	1457.5	2569.61	427578	613540	488044	513123	467840	1106.83	2388.71	3625.68	3310.86	2672.88	3131.77	223580	624784	318791	484017	189459	422900
1148	877.806	1286.29	5.86165e+06	5827261	6.45458e+06	6006223	6.08102e+06	6.07149e+06	5662807	5.64645e+06	6.76529e+06	5.72967e+06	6151509	5.99516e+06	6892214	5938129	6.13748e+06	7.20069e+06	5.35885e+06	6.50935e+06	6.68442e+06	6.44862e+06	5811171	5.82578e+06	5.99721e+06	6867141	5.65013e+06	6.16204e+06	5.36139e+06	5667089
1149	878.575	549.935	697153	688388	770860	736572	729163	31470.5	11779	15016.9	17732.4	6037.7	6818.74	1.6278e+06	2.06787e+06	1.37837e+06	1.98084e+06	1.95215e+06	3568.57	7459.29	14046.2	8141.65	6770.64	9991	733581	2.03982e+06	1343760	1.68859e+06	716408	1523609
1150	878.64	130.43	105403	104409	123522	112339	111015	97593.2	93827.9	83444.9	114870	82765.2	102860	101370	114045	96144.9	85065.4	121376	154546	115159	150585	136129	159529	124948	110610	124591	117548	119885	107090	121141
1152	878.818	1297.87	6933468	6.69941e+06	7.48469e+06	6582143	7.11842e+06	6.56142e+06	6.44892e+06	6902025	7895407	6199991	7.71372e+06	6572562	7.68887e+06	6.38051e+06	6808633	7.68099e+06	6319260	7.70401e+06	7.94369e+06	7.59978e+06	6.68476e+06	6910437	6658683	7.42125e+06	6442357	6543669	6.1438e+06	6235528
1153	879.578	549.935	342340	350351	388421	369011	359132	15511.6	6478.56	7644.05	9637.67	3269.06	3331.26	808419	1.04222e+06	684893	1.00229e+06	964705	2666.5	4623.01	7213.88	4049.34	3608.23	4198.69	367040	1.01737e+06	668546	850763	346285	757231
1155	879.74	1268.23	69976.6	70049.5	86514.9	72746	85659.8	79037.5	89070.7	61537.3	91130.8	81142.5	74163.5	74663.2	91853	60477.5	78755	105481	76613	72661.9	87946.8	76690.3	55992.7	52382.9	96281.3	104808	104017	101976	91743.7	78411.6
1156	879.821	1300.49	5.28026e+06	5041144	5.88236e+06	4.93429e+06	5.44478e+06	4.92091e+06	4820155	5.20711e+06	6.35866e+06	4580513	6117229	4.88332e+06	6.10293e+06	4.67915e+06	5.16141e+06	6.11772e+06	4.66909e+06	6.08475e+06	6386397	5.96452e+06	5023487	5223023	4.97111e+06	5.95058e+06	4814028	4.88893e+06	4516332	4.56915e+06
1157	880.582	546.075	99323.8	94735.5	107295	103783	99218.9	5186.96	1787.98	3020.19	3056.07	935.593	1888.1	221143	300707	188989	289659	273865	0	1513.69	2527.97	1421.41	1228.82	1696.76	101628	286381	186431	228159	95730.5	208016
1158	880.591	616.27	625415	761411	698930	657617	790223	40257.7	14413.7	19233.2	15297.4	8606.14	3796.11	1.62233e+06	2.17529e+06	1520719	2.14209e+06	1.88259e+06	3609.08	6557.18	23082.6	7370.17	7058.06	9149.42	725051	1.87962e+06	1.3385e+06	1.29649e+06	677683	1.38759e+06
1161	880.736	1176.36	35521.6	35686.6	42004.8	39982.4	33177.2	41268.5	33894.1	42615.1	30126.2	30640.5	36171.4	28203.9	44804.6	34528.9	38568.4	45552	38025.5	47401	62433.9	51290.8	70835	67143.8	32652.6	42352.8	12168.1	45627.7	25660.5	33789.7
1162	880.767	614.665	121625	125480	148900	144879	120665	68383.7	19244	9583.05	3918.09	10266.3	4405.52	180069	212276	195234	288470	149641	1703.88	15414.3	19059.7	4058.72	7600.26	5070.44	220721	653063	409592	282267	229399	620195
1163	880.83	1313.83	2.13803e+06	1.76289e+06	2.15136e+06	1919209	1.98981e+06	1740435	2.02942e+06	1932288	2208044	1.78342e+06	639166	2.68269e+06	2.61771e+06	2.23889e+06	1.78712e+06	3.0469e+06	1.98883e+06	2127834	2.0554e+06	1.97175e+06	1.64162e+06	1104817	2.7884e+06	2.35867e+06	2052411	2.00791e+06	2.74118e+06	2.01456e+06
1168	881.738	1176.43	22854.1	20324.3	26695.2	24386.1	20571.9	26492.5	23016.2	26918.4	18018.3	19562.3	25516.9	18439.6	29687.7	24433	25702.8	29231.5	22363	28506.5	36464.7	30299	43899.9	40454.2	22100.3	26198	9443.09	29048.9	15923	21449.8
1169	881.755	1288.89	105790	108757	128924	112925	122326	116538	124375	98647.5	140972	121212	128008	122660	121329	109661	110090	144676	109551	116052	119328	131335	97963.4	95045.1	126942	138809	130603	127196	118844	113377
1170	881.772	614.75	97489.2	103177	115439	116569	91920.8	56089.3	15169	8092.34	3766.81	6377.12	3851.05	129446	156897	143868	191694	87788.2	1280.25	14301.3	17285.8	3172.14	7100.23	3799.09	180953	552157	317875	217200	184681	509716
1171	881.831	1309.62	963805	1.03661e+06	1.27489e+06	1.13419e+06	1.18188e+06	1.02323e+06	1.22749e+06	1.14073e+06	1.28394e+06	1.06518e+06	840897	1640674	1.57263e+06	1.36572e+06	1.03727e+06	1.88951e+06	1.19372e+06	1.26023e+06	1.20293e+06	1.16098e+06	956990	622752	1.73169e+06	1.40593e+06	1.26286e+06	1.23537e+06	1.6962e+06	1.19201e+06
1173	882.754	1216.99	110026	115279	134498	128527	120396	92708.3	95287.6	146529	95320.1	93328.2	99469	91119.3	121666	110419	125162	101886	146921	141826	158764	132002	175236	169260	101225	118234	31162.4	136759	96506.2	114235
1174	882.759	1290.19	63656	64976.9	386310	335797	72475	71946.5	69682.6	352019	84056.1	70724.2	246533	74603	498854	63799.7	318275	590525	62500.6	369756	69050.6	75689	58884.7	58410.9	71673.4	447174	391205	72642.4	71787.8	349353
1175	882.835	1311.11	284512	303076	386310	335797	353381	302039	378353	352019	380548	323821	246533	502261	498854	417380	318275	590525	352432	369756	363959	347650	282029	177947	526118	447174	391205	377807	517654	349353
1176	883.755	1217.98	85444.3	93997.6	105814	105541	90521.6	84886.2	86686.5	127835	92524.9	88896.3	98065.3	88790.3	106146	93301.2	101274	92495	89513.2	104081	126051	97969.4	129097	128559	79140.2	96602.3	25154.6	96676	73392.1	86788.9
1177	883.769	1300.54	125587	124003	145232	121473	136659	119461	139543	106668	149845	125229	143346	114607	140927	110998	124171	162437	149997	131128	141828	133933	114465	112659	145025	158659	150320	145136	141956	124594
1178	884.774	1303.14	79319.5	69515.9	87449.6	70927.8	86355.1	71062.7	83725	62078.9	89349	75279.4	83284.5	68218.8	82838.2	63050.7	74479.9	93813.1	88951.3	74065.4	84558.6	84311.3	65231	63052.9	89425.1	90533.8	99798.4	85929.4	82190.5	73483.1
1179	885.785	1299.18	43220	46298.2	53961.4	51877.6	53479.4	42355.8	59754.5	42924.4	47950.2	53248.5	30347.7	66819.7	62593.6	58228.2	46051.1	73104.8	62591.1	47461.9	54196.1	46385.8	44077.8	35247	82622.5	63077.2	64928.7	55944.6	84465.1	55819.3
1180	886.784	1154.84	32823.4	20590.3	28867.7	21997.8	16061.4	14106.1	15637.1	24412.3	21698.2	16771.9	117394	12209.8	23672.9	25719.6	17193.8	37764.9	15537.1	28319.3	35622.3	32837	20684.2	32256.8	26555.3	25081.2	3800.46	23891.3	16510.2	18183.7
1181	886.782	1254.34	286790	283428	339828	286606	292713	235891	309103	301178	253945	231121	258469	220290	419911	190969	312017	280932	225789	362090	498706	356173	368035	322791	330246	324667	87794.1	350362	219268	255946
1182	887.787	1154.29	19912.1	14057.7	16773.2	13636.1	9865.98	9183.76	9833.92	13934.9	13190.1	10625	71794.3	8621.17	15019.9	15480.5	9960.97	22789.2	9617.75	17463.9	21550.4	18448.5	13191.4	20340.5	16143	14849.2	1589.99	15552.3	10908.5	12329.7
1183	888.761	1052.59	19390.2	20003	24173.8	22852.6	20339.6	11529.6	11300.7	24945.4	15751	10555.9	35540.9	11721.9	29329.5	20696.3	13848.1	20873.5	12003.2	29131.4	34450	43568.2	68888.2	29636.5	12057.2	15292.6	8158.08	21143.6	9315.11	19060.9
1184	888.762	1008.29	23518.5	21355.4	24056.6	23770.2	21147.3	12706.5	9594.52	27453.8	20271.9	9075.17	65818.1	12746.7	31182.2	23368	16658.6	23392.2	11210.2	32255.1	32898.6	55963.7	77748.4	26855.5	13005.8	19727	15117.2	21107.2	10880	25738.2
1185	888.907	1049.62	10208.3	8951.4	9547.01	9721.61	7729.79	9567.28	9189.03	8750.89	9521.31	6810.49	16597.8	6928.4	8436.92	9423.07	6656.37	12171.4	11635.5	11228.4	12824.2	10986.2	12182.4	10860.5	8899.36	11022.5	6307	10198.8	7254.87	8753.02
1186	889.764	1051.98	12152.1	11640.9	13122.2	13314.8	12431.9	7108.97	6456.5	16645.7	9837.46	5875.38	21570.2	6561.58	18152.5	13139.1	10577.7	12061.2	6926.15	17584.7	21590.5	24931.4	42038.8	16852.4	7893.94	8728.72	5836.02	12294.2	5866.75	12532.6
1187	889.765	1008.42	16008.8	14725.1	14503.8	15045	13140.3	6915.25	5244.53	16711.5	12717.8	5303.6	42696.6	8824.03	17077.5	14156.8	10034.7	15041.8	6842.64	19054.6	19077.1	33606.5	48599.5	16427	8257.6	12835.5	9040.52	12631.9	6545.9	15349
1188	890.722	1096.43	29139.8	30442.2	35701.7	34276.4	29493.5	15071.6	22140.7	38600.2	23298.9	23492.1	32010.6	13996.1	28723.4	34318	20278.4	20620.1	34201.1	35002.7	72899.8	42205.2	67800.6	73887.2	27111.2	26570.8	3570.11	41414.3	20344.4	27132.7
1189	890.779	1113.87	95629.9	96995.5	113272	103984	86948.1	59324.8	49458.3	129894	82145.5	54261.3	211690	53660.6	109694	110678	62897.1	96147.9	60988.9	154497	150340	201991	263259	145149	56039	72686.6	48347	94364.5	45364.9	98740.9
1190	890.815	1291.39	1.07455e+06	1.09751e+06	1.30514e+06	1.07037e+06	1.19643e+06	1.06658e+06	959262	1.27987e+06	1.0762e+06	998711	876732	1152265	1.31377e+06	1.11753e+06	1.25589e+06	1.16055e+06	960320	1.50244e+06	1502110	1.1819e+06	1.21818e+06	1.30643e+06	1.19284e+06	1.21365e+06	430380	1.08268e+06	926968	931765
1191	891.725	1096.66	19875.5	18489.6	24255.3	23128.9	19174.6	9777.02	14425.5	25424.3	15503	14009.2	20933.9	9670.2	18139.8	20171.8	13566.7	15268.4	22050.5	20996.5	46615.8	26257.3	41201.4	45539.1	17749	16109.2	2279.54	24783.5	12758.8	19491.3
1192	891.782	1113.72	57102.9	56278	65212.9	65709.9	53983.3	37016.2	33697.5	81699.2	51166.8	33548.3	134568	33601	64773.1	71144	39233.7	58702.9	38738	95947.4	97264.8	124238	165051	89242.2	32335.4	45416.4	29907.5	56076.9	28475.3	59918.1
1193	891.818	1291.81	643413	639392	798650	658434	724122	642806	577505	778345	677562	598621	529287	697994	817630	673890	760902	712067	596160	921994	921416	709355	750218	799267	734408	737215	253525	679107	558838	575028
1194	892.739	1150.91	231168	239294	290073	285196	236944	150235	200780	275809	202201	212870	216530	153921	285724	265135	201129	208513	305579	261642	497339	319774	338701	377922	232568	279184	42719.1	316286	184601	230051
1195	892.794	1181.96	95016.6	89312.8	123213	97850.2	106450	91752	70080.1	110099	86187.3	54908.1	278199	73884.1	173406	74661.3	129882	136326	57188.8	114855	138518	143516	146596	108938	72022.4	98447.7	108956	97314.1	56621.9	118782
1196	892.829	1303.19	567742	581796	675987	632111	605066	543525	427138	663171	549628	479785	434672	594380	644232	663068	664443	519720	564271	1.07525e+06	804067	621166	798882	801441	577116	557523	228763	505925	469701	508008
1197	893.718	1005.86	10340.6	9321.52	11177.4	12066.7	10787	5076.96	4345.06	10778.1	10446.7	4899.97	7798.68	7455.17	12988.6	7843.55	8787.07	9764.14	4529.24	11599.2	12315.6	16812.7	23642.9	9425.75	7876.26	9558.93	10134.6	9933.29	7320.39	12572.1
1198	893.718	1058.63	5402.16	5637.68	5644.84	6021.19	5128.82	3538.71	3703.64	6581.84	5814.37	3002.54	5031.45	4131.54	7992	3983.57	4728.83	6716.98	4690.77	7795.01	7753.97	8699.54	13467.2	5578.9	5170.9	4071.91	4687.6	7086.26	4254.07	7296.16
1199	893.741	1150.88	147985	155940	171741	172667	149883	98735.2	132356	165096	132664	132232	138733	97436.9	174707	158823	129686	137382	187928	159787	301551	193256	211479	223153	143641	167383	23100.9	196760	115021	149301
1200	893.797	1181.87	59619.5	54227.6	76479.2	63349.2	65961.5	53984.3	43361.8	66633.2	51092.4	34888.1	169157	46977.8	104014	48886.5	83439.5	84498.3	36648.8	74928.7	87717.3	87477.7	82051.3	64849	43235.1	59829.1	67575.5	59828.5	34923.9	75741.9
1201	894.754	1204.19	1.86427e+06	1918596	2.28145e+06	2.10718e+06	2.16055e+06	1.55881e+06	1.67039e+06	1.9163e+06	2.14953e+06	1.62416e+06	2.00332e+06	1.79705e+06	2368987	1.88066e+06	1.99817e+06	2472217	1957254	2.04265e+06	2.71286e+06	2194629	2186739	2.18953e+06	2.04214e+06	3.05975e+06	1.1857e+06	2.62612e+06	1.94901e+06	2037578
1202	895.735	1114.01	20437.5	22428.4	22938.9	24535.7	22183.5	16152.6	13569	23780	17382.2	14459.2	20822.6	18409.3	28446.4	19408.3	19709.5	23387.7	14761.1	28055	22027.3	33186	33913.4	21613.5	17362	22136.9	21650.8	22181	15779.3	30385.2
1203	896.74	1113.26	11222.9	13315.6	14796.2	14514.9	13441.1	10317.7	9648.65	14683.4	12168.6	8413.31	13106.2	11305.8	17643.4	12930.7	12528.5	13190.5	8700.34	18587.7	13485.5	19896.1	21726.7	12664.4	10438.1	12811	13005.4	16373.8	9252.73	17207
1204	896.77	1238.11	853695	864265	1.10465e+06	921219	990155	772324	724420	1.04107e+06	903401	703238	1.13578e+06	681940	1.14683e+06	726085	1.10123e+06	1.10007e+06	832771	932294	1.47779e+06	958886	988217	1.1812e+06	925844	1.34366e+06	683859	1.13105e+06	877487	976564
1205	897.773	1238.09	525617	547070	700229	575155	620083	487518	464493	661942	571598	433597	700762	420208	719025	453935	694356	684704	521542	564743	931929	605793	624069	754473	580071	838440	426063	709201	559067	614961
1206	899.764	1172.71	15054.5	14637	16380.8	18055.5	15562.5	9843.03	7783.26	14647.6	16130.4	9264.59	25942.7	14002.4	19142.8	15860.4	23617	19933.6	10276.4	15682.7	11059.9	19300.1	17376.3	12972.9	12874.9	26213.3	17982.7	14854.3	8746	18079
1207	900.801	1269.69	1.86314e+06	1.78669e+06	2.20765e+06	1.85429e+06	2.06685e+06	1.82132e+06	2.0681e+06	1.95956e+06	2.00313e+06	1.63287e+06	1.6449e+06	1.53684e+06	2.93134e+06	1.41112e+06	2.01305e+06	2.39427e+06	1.44257e+06	1.98834e+06	3760567	1.96302e+06	2.00552e+06	1.8469e+06	2.11392e+06	2643173	967700	2514924	1.63001e+06	1.60375e+06
1208	901.802	1269.69	1.18975e+06	1.10784e+06	1.43206e+06	1.15421e+06	1291289	1.13212e+06	1.28839e+06	1.23333e+06	1.24088e+06	990029	1.04555e+06	966198	1.93196e+06	885672	1.24332e+06	1.55415e+06	888967	1.27169e+06	2470037	1.2135e+06	1.26827e+06	1.14134e+06	1.34515e+06	1.7493e+06	593949	1594967	1.01649e+06	984959
1209	902.574	507.17	121266	130597	138508	144763	133337	5698.04	2261.1	2850.07	3820.07	1289.14	8765.96	298866	530662	324045	466592	388778	1480.66	2071.07	3281.39	2557.19	2163.64	4171.65	144560	353911	254021	295865	107360	291710
1211	902.817	1287.62	3494081	3.3901e+06	4.20936e+06	3.4379e+06	3766984	3634594	3.3811e+06	3475978	4211233	3355629	3.40309e+06	3.51237e+06	4569670	3303593	3.54379e+06	4708923	2773826	3.8953e+06	4.94724e+06	3.98034e+06	3.51444e+06	3300061	3.79538e+06	4.90633e+06	2.77229e+06	4.39479e+06	3.11661e+06	3.16458e+06
1212	903.578	507.245	66533.2	66618	74338	74492.3	67832.2	3359.94	1338.48	1429.45	2171.89	1085	4787.14	159606	279288	168740	231281	197775	779.228	1217.01	2155.27	1313.38	1242.94	2291.92	75398.3	181989	128990	147642	56272.3	148877
1213	903.818	1287.63	2.32717e+06	2193743	2.87731e+06	2.231e+06	2512328	2.36926e+06	2.18408e+06	2.28261e+06	2.86213e+06	2184834	2.21291e+06	2.3223e+06	3.22045e+06	2.16107e+06	2286945	3243855	1741575	2.5509e+06	3.40478e+06	2630489	2.25609e+06	2117804	2.49968e+06	3.4754e+06	1.79509e+06	3.03837e+06	1989591	2.01049e+06
1214	904.59	565.64	714486	677853	820271	773644	757427	30557.9	8656.58	13682.4	16523.1	5000.74	5873.94	1.64907e+06	2.43929e+06	1.60632e+06	2094076	2220256	3285.96	6955.25	14101.7	7626.54	6008.81	7843.45	651363	1.74191e+06	1.22061e+06	1.53316e+06	536605	1.43858e+06
1215	904.795	951.47	13761.9	11272.1	12237.9	11752.1	10993	5550.64	6954.71	10716.9	7804.17	7789.49	47561.7	7462.69	13784.2	18596.6	6732.3	17033	9218.19	17571	14252.4	21587.8	29420.4	12846.6	6867.88	11235	8792.99	10360.1	6803.27	11685.3
1216	904.833	1301.76	5141523	4958357	5830973	4.94944e+06	5.44139e+06	5502001	4.55376e+06	5445176	6321537	4.97352e+06	5.2476e+06	5.172e+06	6.05098e+06	5054032	5.14671e+06	6359256	3998177	5.97205e+06	6356801	5593930	5039648	5.14203e+06	4879838	6293870	4.17675e+06	5332802	4.44835e+06	4380495
1217	905.594	565.64	389274	376161	427208	425985	415573	15441.3	5801.5	7070.18	10270.2	2895.06	3688.52	885860	1.34796e+06	853759	1.16032e+06	1.19925e+06	1886.79	4386.34	7487.64	4742.2	4389.35	4125.1	350462	934708	668919	823969	287080	764763
1219	905.833	1301.8	3718372	3.56769e+06	4378832	3514638	3.89484e+06	4073631	3.24847e+06	3.89376e+06	4864449	3.45068e+06	3.86707e+06	3777575	4.62304e+06	3.656e+06	3.75627e+06	4.87014e+06	2.74045e+06	4492254	4.89726e+06	4.06134e+06	3.59728e+06	3.73111e+06	3485765	4868553	2803728	3790284	3132042	3.09977e+06
1220	906.597	562.65	110275	106002	122466	123314	114284	4466.51	2150.16	2831.24	2882.94	974.624	959.405	268023	402904	238891	350942	359559	0	1725.25	2411.34	1415.17	1475.33	1460.09	101418	280634	184083	229373	80714.2	219896
1221	906.606	629.335	175416	116338	197075	192306	141989	6044.46	1898.35	3862.63	4530.23	1370.76	2304.32	381190	683341	267943	495175	609730	776.103	2220.36	4469.26	2361.95	1369.56	1515.61	194453	552122	171002	463887	162642	319456
1222	906.81	1027.06	63851.4	54632.9	69039	61007.3	49049.6	36094.5	37134.4	62655.1	50475.3	40848.6	216804	47098.4	81610.5	95303.9	44507.2	84957.3	55135.5	85871.8	70442.1	109666	123120	68667.7	38239.1	67559.8	52277.8	41519.5	30781.4	61853.8
1223	906.847	1312.47	4.17937e+06	4.21498e+06	4.74117e+06	4.3998e+06	4.27545e+06	4437478	3.58626e+06	5007774	5145765	3.4409e+06	4.96615e+06	4.11336e+06	4660452	3620135	4.41316e+06	4.32227e+06	3.19954e+06	5267712	5774543	4941135	4.32249e+06	4.96342e+06	3.24849e+06	4.5128e+06	2.81572e+06	3833089	3.38838e+06	4.04796e+06
1224	907.609	628.31	85794.9	59438.9	100411	101036	76671.1	3674.35	1120.72	1988.93	2521.81	0	1623.1	183285	336263	127321	249600	317942	0	1429.24	2489.23	1585.23	791.16	1139.97	100262	284718	90689.5	255191	87257.7	161591
1225	907.814	1027.04	41016.3	35082.7	39463.5	40145	32704.7	24673.1	21808.1	38410	31855.4	23063.6	144947	27770.3	47579.6	57918.4	28394.5	55593.9	35458	54787	46049.4	68443.7	73789.3	44630.6	24917.5	44133.4	31956.4	24907.9	21676.9	35636.1
1226	907.848	1313.17	2.99279e+06	3.01501e+06	3.43514e+06	3.15661e+06	3069796	3.21492e+06	2.55439e+06	3.68349e+06	3806044	2359109	3.67403e+06	2.94988e+06	3263199	2.5162e+06	3.17544e+06	3.0593e+06	2.19906e+06	3.90657e+06	4.36029e+06	3627372	3084219	3.67387e+06	2232949	3113906	1.91732e+06	2662312	2.31891e+06	2.86013e+06
1227	908.769	1221.95	43589.4	44787.1	53743	49207.4	44479.1	35422.9	35594.1	47371.2	30730.7	30221.5	37866.3	28797.1	55067.7	29496	50246.7	39412.3	43938	49439.5	76530.3	52733.5	61539.2	62737.1	47810.1	51508.5	12125.4	61659.2	35911.6	48662.8
1228	908.862	1325.98	1.25968e+06	1.45201e+06	1.81172e+06	1.78592e+06	1.92904e+06	1.73607e+06	1.68818e+06	2.48101e+06	1942845	1.37899e+06	1.31159e+06	4391412	4472722	3216175	2.41492e+06	4748654	877410	2.36936e+06	2.25657e+06	1.45097e+06	974470	820462	3.43941e+06	2257966	1.70967e+06	1.50378e+06	3.68043e+06	1.80616e+06
1233	909.772	608.615	661734	651132	717833	719266	632741	30533.4	11048.3	10689.5	14868.2	4169.12	8427.28	1.30295e+06	1.8078e+06	1.25717e+06	1.48677e+06	1.5393e+06	2348.24	6937.17	13769.5	5900.04	5397.05	7158.73	753694	1.5729e+06	1.51597e+06	1433633	930248	1.45581e+06
1234	909.863	1324.43	773139	929373	1.15402e+06	1.14698e+06	1.23089e+06	1.09779e+06	1.06492e+06	1.6011e+06	1.21389e+06	858955	814742	3.07448e+06	3.16291e+06	2.13111e+06	1.57041e+06	3395969	533581	1.54681e+06	1.44887e+06	884276	596610	472420	2306822	1.45406e+06	1.08095e+06	931739	2.51972e+06	1140137
1236	910.778	608.315	1.22714e+06	1.17394e+06	1.30867e+06	1.32864e+06	1.15308e+06	54596.4	20930.8	19220.6	24395.2	7473.27	15297.6	2322066	3.06735e+06	2.26417e+06	2.59178e+06	2.71903e+06	3729.96	11713.7	26536.1	11306.9	10037.4	11610.8	1.44095e+06	2.80916e+06	2577681	2570900	1736737	2594160
1237	910.867	1324.81	236474	290758	366101	369194	397291	354155	349418	519510	394485	280067	262848	1.08037e+06	1094996	705109	507328	1189634	164261	486134	461430	279974	182176	151077	779963	467281	348879	291306	840594	377903
1239	911.783	608.135	1010760	1.00089e+06	1.08368e+06	1.13803e+06	994384	52496.1	16795.8	15115.8	21830.4	6902.13	12709.7	2.01053e+06	2.7e+06	1.91919e+06	2279492	2.27115e+06	3311.97	9460.25	21782	9629.44	7962.67	9678.08	1.24569e+06	2.33566e+06	2.26319e+06	2.23479e+06	1.47664e+06	2.27088e+06
1240	912.787	608.065	388376	369894	420703	418875	378331	18387.4	7771.59	7259.88	9446.37	2427.44	4680.03	769793	1.08777e+06	732627	918129	893239	1329.45	4760.17	8892.94	3161.05	3108.29	4328.58	474521	927389	922729	881126	568522	899128
1243	916.739	1132.5	41655.4	45282.9	52647.9	51768.6	44219.1	29398.9	36271.6	55138.7	42725.2	44889.5	59159	29435.4	43533.5	56268.5	40779.7	31903	60669	43413.5	99756.7	57678.8	70680.8	62920	37190.5	43975.2	12770.9	52059.7	40921.3	42353.7
1245	916.831	1295.34	157307	168048	191679	177248	179674	171991	162445	251792	171150	161847	153031	185550	229964	186391	204564	194672	134116	173223	220826	172864	186554	161337	143329	157779	50948.7	161296	122976	149914
1246	917.834	1295.34	102945	105268	126934	113678	112983	115735	112462	159452	110777	103238	99428.1	124717	158205	121141	135628	116937	86479.9	112998	150026	104491	117850	109070	93538.5	102887	34777.8	96971.6	75187.6	97312.9
1247	918.754	1169.27	52582	50149.6	61086.4	59285.4	48962.8	32226.7	34286.5	65416.1	40252.5	42622.4	42888.7	26912.1	56393.4	53086.9	43605	40996.5	46231.3	51248.2	123559	68173.1	85474.8	98896.5	51224.3	53356.1	9265.53	73017.3	36371.2	45916.3
1248	918.808	1188.21	52582	50149.6	61086.4	59285.4	20589.7	20016.4	34286.5	65416.1	40252.5	9844.59	49754.4	14488.3	38896.4	53086.9	26060.8	40996.5	46231.3	51248.2	123559	68173.1	85474.8	98896.5	51224.3	53356.1	29098	27890.3	36371.2	45916.3
1249	918.846	1307.22	281718	293094	340053	322215	304936	304976	207481	361196	296140	267171	214218	346631	372438	345401	331942	284014	235234	451800	391513	335948	388496	398109	279256	298542	105157	266201	207751	269827
1250	919.757	1169.9	32410.3	32159.1	39251.5	39460.3	30577.1	19902.8	22519.3	40899.4	25239.4	27716	29996.3	17623.7	37600.3	34858.4	27363.9	25267.8	29325.3	33318.2	78329.2	43281.7	56116.5	65237.4	33278.9	33603.1	17743.2	50222.6	22784.6	32258.9
1251	919.85	1308.18	167950	183095	213856	202657	183766	190385	138777	219182	181266	159064	130849	211009	229534	204835	204479	186218	153217	280330	246285	210000	233697	256687	169582	185620	64645.3	164336	132025	164108
1252	920.825	1028.22	8707.96	7318.52	8579.37	6746.73	6183.79	5146.82	4750.56	9055.8	6610.55	5445.12	46537.8	5808.99	10013.5	12093.6	5475.02	12730.7	6148.19	9703.7	9114.65	13499.6	15620.2	9751.31	5249.23	10060.5	6763.63	5022.03	3940.36	7369.15
1253	920.861	1315.99	236673	231117	281536	278865	229411	292287	150124	297595	271804	187965	205529	359755	326727	284345	294365	218154	193578	426141	306110	292307	311926	387537	191813	251402	91545.6	175854	161623	221314
1254	921.865	1317.54	154503	151311	167825	168140	148920	178488	98655.8	184894	167308	122950	123834	219478	196533	176282	180344	133847	122612	265612	184254	176874	188151	226202	127600	148823	57052.4	120098	96662.3	143469
1255	922.666	126.88	49004.5	50770.3	56681.4	56870.8	50588	46482.3	42928.4	43013.5	55234.2	40221.1	47546.2	47059.9	53738.7	43620.8	41519.7	55626.6	74652.2	52539.5	68827.3	66580	79244.6	63779.5	55309.9	56739.7	56513.2	58326.2	51520.7	60579.5
1256	922.873	1319.28	54415.5	51607.4	59298.3	57371.5	48787.2	59598.8	32323.4	61698.9	57359.2	40864.6	41301.7	73318.2	68948.7	57519.1	61605.6	47868.9	40714.3	89235.9	64317.3	59336.3	62344.6	77244	43455	52732.1	20127.7	38430.2	36144.1	47902.3
1257	923.788	1244.34	316159	309239	385620	319390	366905	294007	286606	378640	324699	229677	340751	249028	427095	262351	365507	423061	277897	330567	580506	352843	378096	360305	374000	562995	313359	481484	321748	341187
1258	923.878	1319.03	11440.4	12363.7	13756.5	14269.5	13204	14772.9	10683.1	16240	15486.5	9922.28	11348.1	24628.7	20214.1	15516.4	14744.6	19583.1	12273.6	24739.7	16315.5	15367.9	14691.2	20234.4	13899.5	12866.6	8070.89	11023.4	12484.6	11940.6
1259	924.797	1254.28	105357	103108	135752	109678	123590	92009	97205.4	128300	104671	75763	114834	83749.1	141912	91024.6	120881	146989	94680.1	113248	198712	119815	125412	117493	125731	189977	99105.4	155337	110972	109109
1260	926.575	500.625	36315.9	38895.1	39570.3	42765.1	39480.2	2620.53	769.108	1084.91	1492.16	0	0	90163.7	173757	76683.1	173310	132589	0	0	802.738	0	0	0	25392.8	54850.3	50547.1	85821.6	22323.3	99168.5
1263	930.845	1303.28	365540	383210	426214	359303	417538	376614	337404	342295	395585	353863	262650	395348	548484	437835	386330	447916	372132	447246	556297	414493	389736	429737	384901	470417	135715	385378	254495	320408
1264	930.954	1142.07	8684.48	8431.58	8540.63	9089.08	7309.82	10284.3	8867.34	7307.3	9142.02	7373.95	15236.9	7484.52	8596.98	10065.2	6422.41	12122.3	11658.7	9018.95	10227.4	11310.4	8634.94	8577.76	8539.29	10224.1	6916.7	10730.1	9096.84	7775.11
1265	932.826	1034.77	50617.2	39150.7	50367.9	44657.5	39310.3	26512.6	24143.7	42950.1	36333.3	27924.3	158854	35798.3	53234.6	68682.2	29620.2	71637.3	30926.2	65731.6	50333.8	89123.5	104815	50877.5	25258.4	49696.6	32057.9	37508.7	22337.8	43075.5
1267	932.86	1314.87	1.36497e+06	1.36851e+06	1.59904e+06	1.42542e+06	1.37821e+06	1601547	1.00013e+06	1.5498e+06	1.61508e+06	1.32165e+06	1.24236e+06	1.71863e+06	1.67708e+06	1.61341e+06	1.46686e+06	1.43365e+06	1.05968e+06	1945545	1.8404e+06	1.5875e+06	1.73089e+06	1.89687e+06	1.07993e+06	1.74784e+06	649207	1.26821e+06	940368	1.26342e+06
1268	933.829	1034.62	33118.5	25503.5	33185.7	28489.4	24741	18137.4	15180.9	28462.9	23927.2	17514.8	104952	23286	33904.4	44661.9	19524.2	44135.9	20702.5	43512.8	31648.6	57384	65861	32565.2	16701.4	32406.1	20243.3	26032.8	14278.7	28201.7
1269	933.864	1315.18	902449	903918	1053847	954262	914475	1.05797e+06	641541	1027286	1.08199e+06	869158	818561	1.13062e+06	1.09925e+06	1060773	977841	945900	689265	1.28226e+06	1.20215e+06	1.02833e+06	1135952	1246538	714649	1.15336e+06	430442	831618	607008	842866
1270	934.64	416.7	5.5971e+06	5587251	6040738	5937571	5527322	5389539	5063360	4.79094e+06	6358728	4.44476e+06	6.70237e+06	5.396e+06	5918638	5.25761e+06	4649000	6458978	6791364	5744551	6565348	6562546	6.99204e+06	6305633	5539025	6.18579e+06	5878950	5.86928e+06	5.46278e+06	5.88511e+06
1271	934.842	1106.29	82188.4	75322.5	92519	90511.9	67101.3	55251.5	50023.1	89003.1	68563.6	44438.7	344613	56985	101794	110737	67740.4	103368	59829.5	115454	108170	135639	147901	106788	49083.8	68545.3	64064.2	58486.3	38696.2	85236.1
1272	934.838	1035.94	17057.2	12690.7	18491.6	15832.4	12313.9	10293.6	6742.97	15796.5	13216.2	7668.89	83362	12108.6	26690.2	18823.6	20135.8	21706.7	8986.81	17758.8	19926	23309.5	25366.3	14852.7	11430.5	20799.3	14824.1	10192.3	7808.94	14732.1
1273	934.875	1322.76	759965	798711	888252	868437	772370	984108	543420	960859	840798	653317	714849	840551	851008	771613	902388	611538	510497	1.24352e+06	917420	836234	931986	1.21817e+06	496167	880450	373564	647682	413126	805597
1274	935.643	416.7	4.1123e+06	4117474	4524610	4416100	4.06156e+06	3.95685e+06	3689531	3.43805e+06	4815101	3.13642e+06	5.15069e+06	3.92565e+06	4.39267e+06	3.82362e+06	3.30736e+06	4871503	5238167	4254674	5029503	5043089	5449994	4780158	4.08556e+06	4.60544e+06	4.39463e+06	4367089	3.98481e+06	4.39402e+06
1275	935.845	1105.87	51458.6	47892.9	58107	54494	47432.2	37252.1	35464.2	57012.2	45089.4	31681	222708	38805.9	67387.7	70984.3	44944.8	63814.2	42499.9	73812.8	70682.7	84452.7	98192.1	70759.9	29474.4	44938.5	40252.8	37750	24534.4	52922.8
1276	935.843	1036.96	10059.3	8226.95	10043.7	9670.51	7740.27	6927.66	4231.88	9051.9	8736.4	4182.8	47560	7391.08	15955.2	10644.7	13000.2	13287.7	5724.1	11196.4	12167.1	16355.1	14816.6	9168.64	6745.92	12343.4	10254.5	6089.99	5506.53	9645.89
1277	935.879	1324.65	497942	504125	576957	568830	483819	634829	352780	612450	532507	414286	454731	528785	541205	491725	567327	386629	326814	800971	599414	527674	604858	786333	323995	564750	222610	406610	252303	513707
1278	936.85	1103.67	18282.2	16090.9	20570.1	19197	16308.3	13567.4	11380.7	19785.2	14780.2	11069.2	78880.3	12070.4	19863	23287.1	16603.2	21593	13891	24547.4	22647.5	30351.8	31544.7	24337.2	9843.49	15571.6	14101.9	13188.8	8516.9	20111.5
1279	936.888	1327.53	153622	162778	185345	187695	158844	208908	112624	199189	177556	137748	154666	172834	186862	160956	191935	173249	107169	273384	204332	172726	192472	249758	104568	192346	78151.9	134061	103983	170035
1280	939.595	417.695	296368	300038	352549	343702	315274	295798	301126	318533	381909	301833	310226	327240	349506	272749	306332	353506	356241	337967	344017	355235	325869	300706	365992	340905	326321	366703	353612	351846
1281	940.598	417.73	172265	169515	210946	200707	194097	172896	178635	189989	219996	181574	182989	192785	204262	159070	180268	207131	202976	192824	202493	209823	199336	176665	212838	196224	190748	215489	211957	206618
1282	946.842	1035.04	8080.87	5357.62	7055.37	6796.75	4809.62	3832.39	3936.4	5868.7	5333.83	5100.03	33338.7	4744.83	8599.35	10713	4703.39	11514.4	4326.63	8728.77	7534.97	12450.8	13432.4	8421.6	4661.81	8401.16	4913.44	5894.56	3528.96	6386.76
1283	946.877	1317.32	127234	123796	139264	138607	114474	153556	83499.1	142305	137316	105696	163782	180550	173418	146104	137538	201413	86588.3	175477	150407	144624	140271	168054	104597	141670	83533.7	102567	82849.8	120934
1284	947.881	1317.49	79957.1	78765.5	89382.9	88003.9	74417.3	97029.1	51371.4	91374.1	82824.8	64810.1	112748	116386	113954	92160.1	90209.3	129813	55375.2	119306	95792.9	94177.1	87261.5	109165	68976.4	97955.7	60189	65535.1	51410.2	80726.1
1285	948.857	1106.42	12674.1	11476.7	12185.2	11461	9861.6	9055.21	7682.75	13013.1	10658.5	7327.54	70123.9	8991.21	14309.1	17193.9	12266.1	16748.9	8556.89	15026.5	13689	18224.7	17846.1	15951.7	7375.35	11024.6	11298	8747.81	5383.78	11733
1286	948.892	1311.12	122395	115704	125331	125351	106434	140980	89149.7	145509	135066	84860	227522	170727	155583	118597	130038	261398	77366	181252	139788	138012	118560	157469	89961.1	160558	98103.1	81524.8	64833.9	110232
1287	949.896	1310.79	78660.3	73929.3	82129.8	85908.1	71581.8	92880.6	58050.5	92215.1	81383.1	56202.6	152614	113190	103423	78160.8	91942	159541	52516.6	112351	86705.9	89297.7	77687.1	106122	60992.5	105578	68913.9	53048.1	43755	72150.8
1288	950.904	1314.08	79180.2	53142.9	71177.5	47009.2	49482.8	64373.1	69977.3	37527.7	83995.7	61585.6	89395.1	57188.7	77427.4	90661.5	52519.4	203627	69750.3	59031.2	64987.9	63994	29068.6	38109.7	101390	117627	79979.3	56864.2	71363.8	44358.8
1289	951.908	1315.47	48212.5	32303	42226.9	27197.6	31842.4	39369.8	47485	22766.1	52336.4	41928.4	50722.2	36303.7	52793.2	58537.3	30934.5	128440	41474.3	33608.1	37113.3	38688.7	16679.5	17978.5	63360.1	72172.7	50330.7	35461.2	37134.4	25011.3
1290	955.57	418.07	65694.6	69756.3	81503.7	77428.4	71422	73372.2	67859.3	74374.3	85576.2	73543.5	68699.7	76578.3	77338.3	70570.8	69760.1	84401.2	78496.3	78289.2	81689.7	80403.7	78308.6	77625	81792.2	74848.8	67627.4	76000.1	77273.8	77133.6
1291	955.589	364.9	18843.4	19264.1	20689.7	21555.7	22193.1	16509.8	16703.4	17511.9	25808	14244.4	36920.3	20310.9	20367.2	25218.8	18950.4	22123.4	31049.1	19162.3	26529.4	24235.2	36616.8	32297.6	21964.8	20764.6	22971.7	25174.4	22220.9	21291.2
1292	958.842	1051.58	9411.47	7580.33	9961.03	9696.43	7612.55	6393.78	5093.92	10569.2	9138.69	5174.25	26113.5	6288.04	13798.5	10120.9	8115.56	11780.9	5267.11	11477.2	11447.3	15590.8	23236.1	10877.8	6470	7873.84	5926.48	8338.27	4344.62	9216.25
1293	958.841	1007.57	9919.83	8540.4	9102.04	9038.72	7774.84	5270.53	4438.76	10546.6	9997.14	4128.11	41376.2	6430.99	12674.6	9938.36	7804.11	13122	5263.45	10280.9	10631.6	17579.6	23426.1	8950.8	6235.33	9905.48	8969.71	8467.82	4917.14	9563.47
1294	959.845	1051.01	6302.02	5104.82	7001.07	6342	5851.94	3874.75	3286	6685.68	4999.28	3591.67	19821	4234.13	8910.48	7351.13	5065.03	8476.97	3692.19	8134.84	9119.98	10799.8	15210.8	7287.91	4298.88	4725.56	3769.74	5919.37	2881.98	5893.78
1295	960.857	1114.01	32850.4	36565.9	36684.3	37141.3	32357.7	26748.1	19833	39277.7	31750.4	21166.8	112852	23886.6	44002.6	42830.8	28818.3	44192.6	20912.5	45756.1	43194.3	58135.7	58956.4	44197	22178.9	30378	26397.1	36058.2	19312.3	39462
1296	960.892	1325.49	298075	305723	332977	353284	296533	352640	186865	363128	322197	291771	212791	382921	379891	361097	304137	270945	237567	501373	351428	312785	348926	483369	213029	388622	100307	247419	163332	311282
1297	961.861	1114.1	23688.8	22888.2	25235.5	23441.5	18932	17079.2	13189.1	26126.1	19632.8	14635.6	70763.2	14911.7	29783.2	28021.8	19978.1	29583.5	14213.3	30822.7	27263.8	34725.7	39434.4	27234.1	15211.6	21055.6	17818.2	22456.7	12984.3	27774.4
1298	962.868	1114.23	9937.01	9475.98	10546.6	10424.5	8133.73	6629.34	6614.95	10456.5	9376.09	5450.93	40341.6	6542.29	13018.4	11572.8	10816.1	12093.3	5807.86	12538.5	11930	14812.3	14157.5	10208.3	7843.23	10640.5	9915.26	8811.66	5728.35	10425
1299	962.873	1175.29	13968.9	12616.3	19183.9	12230.3	15410.4	17455.5	13235.2	11661	9721.89	7543.5	33112.7	12999.4	29683.7	9691.88	27680.2	23955.7	7840.83	13894.5	15372.1	19964.1	14698.6	10568.4	14798.1	18027.3	31667.3	16713.5	9574.73	19451
1300	962.907	1333.05	166050	167184	190148	187135	161171	191912	110523	200721	175757	152377	149625	235603	262712	206718	173297	178176	125492	299396	197994	184437	188483	237734	138398	221099	74996.8	132353	99344.9	180056
1301	963.727	1113.66	21754.1	22407.8	24649	25540.2	21237.7	27722.4	24843.1	21817.1	27754.4	24634.4	458876	26984.3	27496.7	124359	25142.8	24062.8	25184.9	25451.7	25093.2	23315.3	22436.5	38045.8	25114.9	26069.3	16658.9	24952.6	25324.9	22598.6
1304	963.911	1334.88	105715	112402	127628	121446	103510	131251	75289.5	134806	120246	102385	97240.1	164095	167075	137343	115363	120203	83156.8	189280	128939	120579	128438	161059	90240	146711	56039.6	92683	60040.7	120066
1305	964.921	1338.66	36929.1	40516.3	42452.4	45272.6	39631.6	45380.1	27094	49558.2	42891.1	36467.1	34047.7	71094.7	73191.3	47921.5	39991.9	74726.7	27988.2	67958.4	43712.6	41563.8	42405	55506	44803.2	51524.8	20797.8	30464.3	45923.3	41834.9
1307	978.937	1326.02	118811	101347	131091	117353	110263	145795	116768	158345	157161	95196	170062	269641	326011	306383	160979	628911	62495.9	188249	183508	111109	62538.1	71676.7	232616	198962	109974	83409.9	222316	108480
1308	979.94	1324.93	78663.4	68912.4	92546.1	79281.2	77542.9	102536	78885.8	106778	105283	63933.1	107503	175401	217655	196442	104214	422609	42147.8	124672	123891	72274.3	43639.2	42987.7	159194	133670	75353.1	54452.3	149434	72096.6
1309	988.923	1335.82	94086.1	92592	103686	108876	88605.5	85614.7	60205.4	97405.4	108593	100135	81390.1	143980	141159	114068	86412.2	121061	72237.7	135836	113856	111953	107428	138199	88670.9	139133	40229.6	80499.9	59626.8	87031.3
1310	990.938	1345.58	69779.5	74562.4	87415.1	84928.6	74992.6	71076	43464	78726.4	89266.5	80040.5	65344.6	134568	104994	111720	61249.4	77686.2	63827.7	96228.5	91368.7	96742.2	84619.1	85029.4	58794.7	97940.4	38820.3	61498.6	46579.5	67898.1
1311	991.942	1347.06	51185.4	55299.8	64955.8	60545.5	48169.7	51393.7	30066.4	55264.9	62896.1	58252.8	43957.3	88584.6	73523.9	81368	43851.4	53015.3	42619.3	66325.7	63683.5	64142.3	57756.1	63437.9	43431.8	70322.5	26208.9	45639.4	33798	48317
1312	1002.94	1317.54	100467	67184.1	85031.1	61258	63082	94994.5	54484.3	60538.4	102203	76960	94485.8	73509.1	80813	99558.7	73837.3	125212	61169.7	100293	94812.8	85717.5	58917.5	89979.5	57924.7	128723	40888.6	60788.6	41362.8	47152.9
1313	1004.95	1324.8	87573.7	64307.8	77824.4	67023.6	50646.8	95752.4	45807.5	73513.3	85034.1	56155.8	104104	54366.2	62803.4	75309.1	66719.1	72383.4	45516.9	113857	86852.3	80284.2	78689.6	129083	35474.1	89534.1	28280.2	42093.3	26113.3	57996
1314	1016.95	1347.28	47460.4	50704.8	52668.5	52289.4	46766.3	35059.9	30163.2	49091.8	63028.3	55105.3	42324.5	77428.8	63517.2	68543.9	32716.3	64701.3	31906.5	53071.2	59721.9	60597.1	50560	57038	44918.6	73042.6	20320.3	42085.2	34913.2	37440.9
1315	1017.96	1347.61	32863.4	32496.4	39320.2	39753	35237.5	25952.4	20824.6	33111.9	41923.6	40816	29831.9	56878.5	45122.7	47760.6	23365.6	43453.2	24842.9	36263.8	43320.9	42554.1	34993.1	43233.7	33342	51061.2	14876.1	28394	24229.1	26950.3
1316	1018.97	1355.14	40742.4	43613.2	48732.6	48784	41897.3	38100.8	25105.3	45700.1	49711.4	49003.9	34395.4	78902.1	58365.3	71364.8	29803.9	40361.7	34817.5	52315.9	58673.8	59670.1	48016.1	52301.7	36813.9	57412.6	22410.7	37171	29289.8	40061
1317	1019.97	1355.7	29404.9	32213.3	37190.2	34955.8	27959.8	26042.9	18472.5	30954.7	36664	35090.5	25339.1	54117.9	43459.8	52113.2	22985.8	31073.5	22583.4	36305.7	39579.6	41323.5	32780.2	37502.7	27491.6	41295.6	16641.1	24641.1	21608.7	26161.6
1319	1032.98	1335.01	29739.3	25918.6	29550.1	28363.7	21293.5	34028.7	17526.4	27389.5	31010	21417.2	29944.7	33108.7	34226.1	35699.1	22756.6	35404.8	20146.2	42951.7	30251.9	27715.9	26752.5	44669.5	18437.6	36271.1	10714.4	16538	13469.9	23846.7
1320	1032.99	1360.14	6674.68	7838.26	7773.3	7804.38	6280.4	7358.42	3304.5	11469.7	7065.29	8339.13	1393.81	12373.4	9611.48	9614.81	6091.37	6361.77	3602.38	8932.65	10563	6078.23	7723.28	7500.68	5888.17	11350.5	2845.6	4506.57	5603.13	8711.98
1321	1044.98	1355.8	18352.4	22084.7	25020.7	23648.7	18977.4	16323.5	13103	20871	24942	24592.2	16895	34386.2	28153.4	35557.9	13113.7	25571.8	12832	23469.5	31542.5	25569.8	21423.8	21982.2	18854.8	31033.2	10882.8	17665.7	15397	17038.7
1324	1061.01	1344.59	17392	14729.1	16905.3	17521.6	12036	16462.1	8532.01	13834	19276.7	15782	16314.9	22828.9	20056.1	28425.2	11849	19651.9	13354.3	21466.9	18792	17235.7	15865.2	20200.6	11616	21810.4	7361.69	9454.93	7995.32	12646.3
1325	1061.02	1368.64	9204.02	9623.64	11051.8	11165.1	9887.81	13555.7	3708.07	19029.8	8980.96	13101.4	5477.15	19718.5	13778.1	13916.6	9378.56	7505.8	3103.19	14617.1	13294.5	5897.36	9955.12	9526.5	8541.58	20918.8	3323.46	5464.82	7520.36	10318.2
1326	1089.05	1353.81	10883.9	9804.1	11300.2	10438.7	8359.4	8863.68	6070.52	9423.98	12486.4	12018	10745.4	15822.7	10985	19100.8	6316.29	10902.8	8104.58	12481.9	13316.5	13326.4	10748.2	12218.7	6671.15	13889.7	4732.44	6652	6150.1	7483.62
1327	1089.05	1378.53	7100.34	7628.95	7811.81	7465.79	6151.72	10531.2	2592.03	13313	7025.4	8251.65	4203.64	13610.4	9599.43	10086.3	6586.77	5565.74	1601.24	10937.9	8942.8	4333.26	6246.42	6746.26	5808.88	14452.3	2526.39	5055.79	5754.37	7223.14
1328	1138.75	514.19	544751	568366	613194	610338	705607	551431	554661	535074	733229	422302	914789	521403	525815	486261	398186	578811	1.01214e+06	570928	722222	743232	1140756	757364	506073	534390	678457	589711	463106	582655
1329	1139.76	514.28	421897	448896	472184	464540	541950	425105	424211	422302	553766	324862	705702	400015	394666	373718	305035	434639	771987	442502	553847	567983	892858	586175	384946	408910	519832	452846	361813	452993
1331	1194.82	626.735	5.8817e+06	5.69626e+06	6355529	5981201	6459425	5654111	6095055	6077236	7184863	5462739	6.49828e+06	5.77117e+06	6255734	4.83196e+06	4974482	6.3225e+06	6.47472e+06	6364519	6515289	6716967	6.90205e+06	5690095	6.11201e+06	6.29277e+06	6080100	6458123	5.94913e+06	5609237
1332	1195.82	626.735	5214559	5040853	5.67879e+06	5304892	5.78428e+06	4.95278e+06	5405734	5409825	6.52123e+06	4777349	5799369	5084954	5564930	4.17578e+06	4.29224e+06	5627311	5.79476e+06	5649719	5819491	6013476	6.22526e+06	4987648	5428850	5606418	5382672	5.77075e+06	5.25114e+06	4.90433e+06
1334	1196.82	626.735	2.75392e+06	2.53724e+06	3.08339e+06	2726796	3.14791e+06	2493902	2.8401e+06	2835419	3707189	2.37397e+06	3.14075e+06	2642866	3.02099e+06	2.01991e+06	2.05386e+06	3.08074e+06	3110910	3.07079e+06	3.13817e+06	3298059	3.41647e+06	2.52181e+06	2.84595e+06	3065158	2.82608e+06	3.08342e+06	2679241	2.44097e+06
1335	1210.81	564.66	2.82231e+06	2.78699e+06	3.27846e+06	2958577	3.56362e+06	3000173	3.04933e+06	3.18171e+06	3482910	2.74169e+06	3.38497e+06	2.57279e+06	3033700	2.48975e+06	2.10066e+06	3.07525e+06	3.63076e+06	3.14084e+06	3469062	3491540	3.72124e+06	2.80212e+06	2.70542e+06	3.16298e+06	3.36847e+06	3.17002e+06	3.0135e+06	2.51331e+06
1336	1211.82	564.645	2323124	2328018	2.70494e+06	2.45154e+06	3.00777e+06	2484964	2.63493e+06	2686088	2906130	2.28505e+06	2.78268e+06	2.09608e+06	2.46681e+06	2.05602e+06	1.6635e+06	2.48677e+06	3.02034e+06	2.58956e+06	2.86415e+06	2919251	3.20486e+06	2.36105e+06	2244693	2.62247e+06	2.8186e+06	2.70872e+06	2.53761e+06	2.06425e+06
1337	1212.82	564.78	1.0375e+06	1.03259e+06	1.22136e+06	1.10356e+06	1.39788e+06	1.11267e+06	1173560	1201968	1.31675e+06	1.03093e+06	1.26674e+06	921914	1.11047e+06	898454	736848	1.10059e+06	1.37935e+06	1.1688e+06	1.3159e+06	1.33702e+06	1.46389e+06	1.04645e+06	984018	1.18309e+06	1.30341e+06	1.22059e+06	1.13686e+06	904624
1338	1215.75	628.01	63832.8	58911.7	77132.2	62367.4	63901.9	58924.5	67883.2	67579	86453.8	65932.9	62622.4	67961.6	86227.8	54588.8	49504.9	91371.8	58003.1	76252.1	69423.5	74081.3	58151.9	50640.2	77248	90022.5	61874.9	83506.4	73263.4	59847.8
1339	1226.81	509.29	347327	306608	379887	366954	305555	327822	271822	275066	337928	260543	482926	318838	329845	265722	231183	337665	456143	382931	442713	497403	573853	399749	327061	354513	315214	432539	331734	360380
1340	1226.81	585.05	20433.6	15360.6	22780.8	22097.8	19393.3	15828.6	18011.3	16630.2	24893	16177.7	24526.4	17863.1	17603.3	14337.8	15639.8	19417.4	25327	20335.7	24292.7	26320.5	31291.9	18424.2	22205	18733.5	28666.3	24600.7	23279.4	21531.7
1341	1227.81	509.155	269050	256223	300413	295698	240671	261690	210119	219941	276299	197758	390537	256840	254663	210864	189841	273679	360208	305404	366348	398657	470245	318363	270170	281138	258021	342208	260972	291160
1342	1227.81	584.635	16807.6	13392.4	19391.5	15812.9	14411.9	13342.2	13556.7	15293.8	19897.9	11769.2	20212.6	14461	14123.8	12114.4	11065.3	15595.6	18524.9	16691.3	19392.1	23718.6	24683.6	15181.3	18687	16995.4	24015	19182.6	20794.1	16515.8
1343	1228.81	509.11	112376	101327	129641	115487	105347	108506	89230.1	93958.9	110811	91899.4	153454	105062	105422	91090.4	80943.9	114868	147856	126621	147804	169789	189596	132113	108672	116893	106736	145897	108589	115857
1345	1264.89	626.76	351600	334731	389047	324986	446279	334542	403108	414086	479158	326724	361202	339977	382295	218165	262144	413723	411037	390384	380013	400878	390055	317301	363112	407427	393750	415772	357338	319235
1346	1265.9	627.395	310663	291356	348262	288776	391409	301002	351972	361860	419191	270508	313278	307599	339241	196004	235183	360259	369635	346956	337973	352668	348228	279519	322524	361018	340329	347331	316421	286227
1348	1272.13	969.3	653517	629352	756033	723561	610018	672470	634983	603395	772913	624284	775574	741544	740507	713587	651921	845614	794326	750626	773934	749417	723198	680726	735900	803025	605225	720460	731710	758323
1349	1273.13	969.3	574290	557204	663815	626608	517180	592727	551224	519380	672003	544177	687974	651723	684522	622113	562605	745735	676000	660817	672330	654927	636741	590648	655507	715973	532403	625188	637692	655838
1355	1359.14	1311.06	35082.3	36868.1	43125.3	35244.9	39048	33872.7	37951.2	29671.8	40841.9	37119.4	459786	41154.7	39528.2	77718.3	35053.2	47718	41693.8	33674.3	34572.2	37726.6	28969.9	36084.7	44052.2	45651.2	36678	42068.3	42848.4	38629.5
1356	1360.15	1311.04	30115.7	32026.9	39890.8	31424.1	33506	31328.7	34124.9	25692.9	36861.5	33156.2	428767	33004.2	35475.2	67780.1	30362.7	40776.6	38031	29327.3	33163.3	35933.9	26476.1	32343.9	41310.2	40335.6	35206.8	39129.7	40264.8	37998
1357	1371.93	1028.85	677761	727414	860035	867508	763872	737532	471407	705386	751026	620652	592381	962081	744818	984271	741800	807041	762894	1.12951e+06	835566	1.16609e+06	1200236	973499	577766	1.17545e+06	319812	854157	490952	561092
1358	1395.93	992.165	166145	179128	217255	222404	183620	204834	121719	172740	200506	152466	220012	213651	215529	309057	187681	205950	185189	305185	273435	376160	309605	265147	88356.2	249494	57842.2	190532	65653.4	107341
1359	1396.93	992.16	147050	157376	188437	189894	160651	178309	107494	155802	169083	133287	186730	182484	182524	272742	161984	180787	159591	262880	223724	329558	271860	232699	82834.9	206772	51393.2	169796	57133.3	92959.5
1360	1397.94	1042.56	731745	812329	955264	963165	826453	904289	573221	672894	884421	657460	634103	1.07996e+06	988863	1.15939e+06	871284	931080	795283	1.09204e+06	980503	1.29782e+06	1.15199e+06	909030	613196	1123312	429627	833116	463397	633916
1361	1398.95	1042.56	614164	700065	820414	833525	723157	779160	494425	599776	776602	560913	550144	940594	846029	1.0083e+06	753879	793281	686093	933684	844017	1.14083e+06	1.01664e+06	804030	523721	950519	377283	737025	385599	535378
1364	1412.95	992.155	139817	121096	136613	135542	105531	147362	79756.8	111121	124079	99761.6	254020	138770	142493	239436	124631	199182	115355	182233	170482	229796	189377	196923	57592.2	184030	35727.2	108939	38906.2	63867.7
1365	1413.96	992.41	120697	101448	116928	117560	88442.5	125565	64420	92464.8	110197	86475.5	218291	125296	123846	204943	114777	174518	102040	153338	145760	199842	158509	170459	49281	161878	34535.5	93804.7	34921.4	52962.5
1366	1414.97	1042.82	584506	523624	609693	581579	462838	654447	375361	414281	575703	415259	704420	719633	640869	928280	584542	918379	485052	661258	587914	784677	636024	663208	377090	848184	269571	472285	274006	380387
1367	1415.97	1042.61	510421	451998	513186	495063	404374	571771	322195	348490	493586	369933	616031	594547	548359	801860	502947	809648	419871	573185	525091	665207	541382	564690	327679	733439	227748	407075	238036	329087
1368	1421.94	1005.39	123142	134390	165408	172590	146565	155002	94277.6	125914	164687	110274	194690	173052	204316	276112	156678	172723	122132	197876	226358	289810	206191	168723	68745.9	136527	51762.2	127996	37380.4	78671.8
1369	1422.95	1006.02	108362	120482	146283	145541	124767	138856	80868.2	113760	142131	96957.8	178659	149142	184206	230179	134437	155580	106064	171948	203509	257717	186671	152940	58641.7	122095	43557.7	111630	33432.5	70019.6
1370	1423.96	1055.78	378728	419938	523663	523206	439246	493791	335098	351806	517891	366342	369619	611613	628187	677193	503100	546685	388147	512826	584530	729467	577532	401276	290872	501933	226638	392854	188475	329266
1371	1424.96	1055.78	340171	368180	468252	452714	390383	443634	297176	317921	460303	326261	318799	543112	553855	594371	439718	475108	343735	446914	503077	650148	502701	363016	255085	442475	201985	339910	165679	294904
1372	1425.97	1054.92	159495	167944	201498	210586	179624	201298	133036	143470	209343	142971	147897	254982	251857	277281	202788	222023	150467	202936	237350	302967	230833	163221	116191	202663	94755.1	161946	75153.5	132065
1373	1436.96	982.47	39784.3	35030	43723.5	39453.6	37317.7	66099.4	58777.9	42708.1	56970.6	41877.1	100120	48420.4	45506.7	78479.2	33664.6	80771.6	59599.4	73641.8	20523.9	55082.3	54868.6	11395.1	5629.79	30730.9	13974.2	37131.9	4438.07	47411.9
1374	1437.96	980.795	35535.5	30181.8	36614.9	35983.6	31607.6	56897.4	50642.6	40053.3	51627.9	35549.5	89511.1	43427.4	41763.6	70485.5	30340.7	69365.6	55542.6	68852.1	21556.5	47278.3	49889.7	11228.8	5325.01	29653.3	11864.1	31018.7	4735.62	43259.1
1375	1438.97	1005.45	119645	97588.1	119159	117646	93607.1	132660	70990.6	88682.8	121697	79979.4	265162	126999	159148	261612	125594	194088	86822.3	136913	161102	204312	140893	144005	47733.9	118805	35519.6	85093.4	26278	53368.9
1376	1439.97	1006.1	104694	89203.8	108384	105538	86361	120940	62799.6	80064.7	105657	71564.7	229829	118333	138406	223695	107627	168276	77478.5	123422	149523	182376	128255	126309	44001.9	110239	31452.5	74087.6	22852.7	48855.2
1377	1440.99	1055.78	350532	306779	380026	346439	285282	403140	236547	241326	379391	265396	430681	449548	470998	591893	374058	579958	265324	342340	396684	489583	372319	321252	199641	433348	167950	258674	128090	227808
1378	1441.99	1055.78	313401	258413	338450	313537	245995	359148	209753	208329	330226	224779	396252	396083	414606	528933	334142	526250	234001	306394	351036	436860	318151	283028	178651	383035	146363	219529	112009	195316
1379	1444.03	500.7	117423	115935	143690	128954	125967	128896	123474	87552.2	117057	89748.9	112383	118026	118362	99779.7	63969.4	119638	168432	204853	145042	151947	167567	147383	158824	153737	66121.2	120911	105725	98746.4
1380	1449.97	1069.59	74780.6	80418.4	97170.7	96915	84379.7	102608	64951.3	61672.6	104833	64684.3	94587.1	104596	137604	170898	99535.9	106856	63098.2	89874.8	130106	151651	105571	74547.9	49083.3	72736.8	34040.3	69372.3	28272.9	56055.7
1381	1450.98	1069.59	67977.8	69985.8	92289.4	88184.5	76807.4	94626.1	59199.9	57534.8	93134	58857.3	83443.4	94377.4	130394	158403	90152.3	100511	58394.5	82713.4	116385	135473	97899.5	65592.8	46011.5	63932.2	31268.9	62156.3	24552.5	48501.8
1382	1462.97	995.81	33526.9	31923.7	37576.9	34860	27684.3	59248.5	45489.1	33170.7	53047.7	32670.9	88417.5	39392.5	45641.6	80732.8	27775.5	67179.7	46544.5	59287.7	20366.6	51650.5	43328.9	5131.81	3687.61	20869.4	8249.89	25782.2	2552.68	30146
1383	1463.97	996.03	31354.1	28144.3	33654.1	29682.6	26497.1	55685.2	41286.1	30621	46971	29111.1	81554.3	36323.6	42779.8	69860.9	25611.1	63153.2	43504.1	54509.3	18227.7	45651.1	39608	4736.9	3129.39	18117.3	8823.72	24507.1	2638.71	27338.8
1384	1467	1069.77	72265.9	64386.5	81132	76176.3	62812.1	97150.6	51180.5	47438.3	91052.4	53884.9	133146	85958.7	117968	182505	88026.6	127275	54144.3	66468.5	103619	117372	76065.1	65897.8	40680.2	73066.6	29681.1	52120.2	21786.5	42867.7
1385	1468	1069.75	66117.8	59204.2	73986.9	68099.4	52160.4	82808.3	47035.6	43462.4	78220.6	48425.5	117647	78487.5	109344	163764	79540.7	116525	45926.7	63029.2	91598.6	106373	68259	59717.5	35997.7	62631.7	26500.7	45614	18860.5	37273.3
1386	1470.05	506.065	69984.9	58351.3	82049	69534	77477	67231.4	69042.6	61344.2	77205.2	57048.8	53014.5	62644.4	64037.8	30710.1	48237.3	72128.6	70272.3	95178.2	108833	93714.3	70172.4	74868.3	57170.6	92350.9	47286.4	83850.4	70152.2	69464.5
1387	1471.05	510.59	21361.2	19419.8	25172.4	21368.6	26696.5	20337.3	22993.6	19892	24277.4	21233.7	24497.6	19568	22249.1	12458.1	16021.8	24107.2	23824.3	38126.3	35409.8	36720.2	34039.6	31072.6	23355.6	29695.5	16112.2	26403	22901.7	22859
1388	1494.04	494.76	56887.7	60615.1	71942.7	66627.8	63406.5	59672.9	60143	67651.3	66985.5	52680.7	59347.8	57438.5	82866	29069.3	44565	95043.8	91498.4	115575	96956.5	121085	91782.9	94276.7	60371.1	66576.5	43407.7	82198	45247.8	61254.5
1389	1496.06	517.74	96246.1	85000.8	107227	96994	93864.5	97702.6	82108.1	86152.6	99921.6	68471.5	85137.5	98035.9	133581	48993.4	85823.7	139326	68487	124142	137549	117459	98736.5	81004.7	92455.4	95815.2	49997	91568.9	58635.6	90930.3
1390	1500.09	581.3	97471.9	90974.4	110099	105785	105586	97784.7	84506.7	106093	113876	77842.2	94702.3	104534	138571	54127.5	88804.4	146912	68463.2	116082	123361	98530	102696	71650.5	93532.6	99182.2	59397.9	101553	68900.7	96294.4
1391	1501.1	582.105	84711.2	85860.9	102085	95897.5	97022.7	93252.1	74495.6	102498	111218	70194.6	88654.6	96734.9	132594	53499.4	83395.7	139127	67112.4	113508	111690	86552.3	91829.6	67653.7	86047.6	93869.3	56853.7	94869.7	66026	91935
1392	1502.1	582.105	44614.7	39334.3	49764.1	46332.6	48152.6	42943.7	36353.9	48263.8	50254.4	36034.9	42523.2	47413.4	64085.8	86913.4	40654.9	63603.5	30931.1	52772	57388.9	42763.5	43304.8	32196.8	42376.1	46775.1	27555	46208.7	30701	44195.5
1394	1512.24	1055.9	11664.3	11190.4	12359.8	12768.2	10899.6	3972.8	7256.71	16885.4	7936.53	6825.09	2825.01	5042.01	6197.96	3874.07	4571.63	4706.79	11626.5	29315.7	23721.4	19303.9	26814.5	24872.8	10514	5688.57	0	14645.4	9855.9	10515.6
1395	1513.24	1056.95	10942.2	11064.2	13467.9	14270.3	11261.6	4172.59	8058.18	17225.1	9329.46	7922.09	2780.96	5391.95	7853.65	4658.42	4442.12	5116.8	11207.2	29203.9	24538.2	20260	30201.3	26163.4	10800	5173.58	0	15780.8	9620.75	10531
1397	1516.27	1106.87	31113.8	28622.7	34108.2	35043.2	27525.9	13390.4	17138.9	31126.6	52408.4	36617.8	8364.94	24234.1	26083.7	34372.6	13611.2	39734.9	46402.9	45165.1	53620.3	54737.4	44592.9	37403.9	18776.7	40779.3	7447.77	29069.7	36660.6	19511.9
1398	1517.27	1107.59	31370.6	30208.6	39414.1	35699.5	29703.7	13842.2	19008.6	32894	57857.4	35428.3	8988.18	25449.7	27787.9	36866.8	13992.3	44944.6	47973.2	49777.8	56612.3	58466.5	45926.7	37533.4	19531.2	46016.9	7594.34	29981.4	38652	21332.9
1399	1518.05	495.19	17519.1	16039.2	20017.2	18969.7	14568.5	21676.7	21130	28945.3	15456.2	21562.9	16983.7	14890	13764.7	29449.3	19188.4	19974.9	19244.4	27293.8	23549.5	31130.1	24171.8	16847.3	11610.5	9811.9	6352.11	12240.5	7802.24	13158.2
1400	1518.28	1107.92	17389.6	16525.4	21213	19546.2	16901.5	7746.24	9324.73	16772.7	31774.6	18838	6357.18	13921.4	14083.5	20114.4	7914.45	24230.4	25519.9	25730.8	29909.8	33493.6	25215.9	20904.2	11561.3	22675.2	3843.65	15693.4	20752.1	10882.5
1401	1519.05	495.24	15263	15236.4	16697.7	16655.9	13066.6	20266.7	19971.4	24966.7	13950.6	19676.8	13242.2	12295.5	13509	11106.7	17148.3	16099.6	16573.1	22600.6	18190.9	27829.8	18629.1	14333.2	8884.56	7611.73	4843.42	9820.91	6729.11	11097.5
1402	1520.06	515.365	24287.6	21587.2	25109	24550.2	22053.8	25637.6	19773.4	22143.3	21510.9	18080.3	35657.4	25645.7	26377.4	17520.1	23062.8	29225.2	23767.5	29842.9	31065.8	32081.1	28496.3	27903.3	21970.2	22913.3	10729.7	23333.3	16862	23325.7
1406	1538.25	1068	21906.3	23903.9	25456.4	27306.8	21809.7	9842.02	14015.4	27713.2	18972.6	15364.9	5141.52	8608.53	15251.5	11410.1	10138.2	11247.4	19296.1	47733.4	41768.4	42255.4	46423.5	38062.3	24598.5	12338	0	34018.8	19881.2	24806
1407	1540.26	1080.13	14573.9	14383.4	15577.4	15008.7	13136.9	6071.55	8907.41	18505.4	10873.9	8396.72	3571.92	6721.04	9050.31	8474.46	7368.3	8216.19	10305.1	27006	25310.7	25808.4	29238.9	23252.4	14437.1	8693.94	891.745	18384.3	11550.6	14411.1
1408	1541.27	1092.54	11407.5	10157.5	13693.8	13557.2	11339	6267.6	7671.37	15393.1	10745	9410.47	4006.86	6812.34	10433.6	8397.01	7726.71	8734.13	9964.13	18152.2	18879.5	19679.8	19515.9	16749.7	10216.3	10390.3	784.68	13048.1	10956.2	11181.2
1409	1542.29	1120.5	29419.7	29259.2	33057.7	34041.9	27032.2	15864.9	21070	32202.5	34433.2	27162.3	10131.1	21637.2	24438.9	25091.6	15348	26675.9	30876.2	52633.8	53524.9	50164.6	29364.7	33020.7	26248	29925.8	6030.26	34542.9	30384.1	27611.7
1410	1543.29	1121.38	33005.6	30172.1	36690.3	36272	30027.3	16477.2	24618.3	34428.1	37511.9	28159.2	11194.2	22834.1	26226.2	27848.4	15525.2	28443.2	33708	57961.1	59987.3	51708.6	30875.9	36251.8	26961.6	30458.8	6002.63	33799.4	33398.6	26271.8
1411	1544.29	1121.34	16001.5	16249	19496.8	21020.6	17202.1	9352.29	12784.9	18773.2	20123.7	15269.3	6437.28	13293.2	13697.8	15511	9182.1	14508.9	17388.1	29995.9	33643	28027.5	17143.1	19390.2	15406.5	17393	3398.3	19255.1	18294.9	15026.7
1412	1545.3	1120.53	6212.18	6228.45	7598.12	7172.32	6714.21	3710.47	4947.25	7212.01	7672.97	6157.12	3343.97	5466.28	5859.26	6384.31	4315.25	5985.65	7111.99	11959.7	11392.1	11414.3	7060.92	6884.97	5956.8	6121.48	1913.58	7835.33	7213.72	6662.78
1413	1545.3	1167.3	9803.66	7766.48	10229.5	9687.41	9018.14	9340.21	8585.12	12780	13172.1	10714.7	5914.85	10823.2	9175.47	11508.6	8778.93	9370.03	7840.48	10921.1	10437.3	10359.5	7827.94	7792.6	6206.86	7052.83	1079.09	8717.89	8426.15	9885.08
1415	1556.3	1142.12	8860.03	8500.8	9459.64	9677.89	8662.91	7139.55	6703.89	9284.04	9262.63	7029.17	4607.5	7524.9	9436.04	7926.86	6179.73	6857.88	10960.8	15040.1	9024	11524.3	14950.6	11574.9	8134.22	6733.06	0	8969.82	9026	7360.72
1416	1557.3	1143.38	9339.48	8251.29	11399.2	10391.6	9266.79	7123.88	8052.83	10725.1	10176.4	8697.81	4883.46	7806.25	9777.13	9492.73	7341.68	7180.9	11337.9	15400.8	10018.9	11225.1	15999	12686.3	8186.07	8560.31	838.547	10095.3	10383.5	7948.88
1417	1559.32	1172.48	16201.6	15288.9	20130.2	16759.8	18793	18939.3	20163.2	13587	23180	21512.2	9199.66	20513.9	20243	17655.1	15494.5	22166	17201.3	20435.3	15262.1	14833.7	11664.8	8619.77	15919.8	17978.8	4431.94	14324.8	20374.4	13072.2
1419	1564.27	1075.41	24229	25126.9	29468.7	27605.1	22865.4	9770.3	14354	31818.3	15968.6	16808.3	7329.34	10468.7	16852.3	12968.1	14926.2	16014.3	14007.1	37354.2	43754.1	49501.5	57788.1	38553.3	29382.8	13822.8	0	36275	22109.8	29633.6
1420	1568.3	1134.22	77665.2	71137.4	94504.9	78487.8	80583.1	46816.5	56069.2	61094.6	78377.5	55633.8	49866	45762.7	68499.3	54189.3	60960.8	61013.2	61486.8	92721.4	89249.9	86946.7	45785.9	41984.9	96481.4	60003.7	14366.9	92287.5	76779.2	90455.7
1421	1569.31	1134.99	83161	83115	96952.4	86512	84915.1	49031.7	59602	71021	84655.8	60713.3	55337.9	53900	78580.7	54863	60484	69054	68546.6	98772.9	95168	98988.5	51315.1	44855.3	108608	64752.4	12660.2	106593	83706.9	94049
1422	1570.31	1136.29	46431.6	41491.6	54719.9	45627.3	47850.1	27447.3	33343.9	35569.2	47047	33998.3	28799.4	29715.1	41598.4	30698.4	35412.1	36064.8	35848.4	55232	51849	53943.1	28455.1	24768.3	60158.2	34089.4	7330.76	56103.5	46810.9	51151.8
1423	1572.33	1182.5	47328.1	49048.6	68238.7	53731.6	64856.6	53768.1	62307.8	42448.1	77995	48207.7	53706.2	66665.9	99321.6	50647.6	58450.6	99800.6	49843.7	62195.7	64659.5	59514.7	50615.1	44872.1	69134.9	104708	120280	69439	75068.2	53166
1424	1573.33	1183.92	54154.8	54567.9	74397.4	63702.7	72261.4	58787.6	71136.8	48937.1	85125.7	56378.6	55740.2	77218.7	108096	56782.2	64143.9	111223	62932.6	67172.8	67113.7	70080.5	59416.5	51490	77636	111731	130771	77773.6	79921.4	57828.5
1430	1592.3	1113.09	13923.1	13140.5	15663.9	16539.9	13472.7	8141.33	10134	17137.5	11540.7	8634.29	5147.52	8730.1	17523.5	12226.2	11297.8	13412.5	12806	13440.7	19903.1	17580.2	15277.1	13940.2	14312	10285.8	1574.62	14941.1	11029.9	13030.9
1431	1593.3	1115.02	15422.1	14205.8	18482.1	17090.6	13694.4	8855.98	10384.2	19249.5	13135.9	9490.42	5428.05	10018.2	17979	14932	11636.4	15493.5	14085.4	15305.4	21734.1	19686	16965.6	13892	13871.7	11542.6	2047.57	17029.8	12946.9	14989.6
1432	1594.32	1145.96	48340.1	43549.3	58573.6	47907.5	50199.5	29042.8	34996.6	34751.4	47266.9	37109.5	25899.8	29836.9	47620.1	33310.9	36446.7	37915.1	35191.6	52233	48637.2	51022	27538	23905.8	62061	36315.6	1614.73	56439.1	44553	50880.1
1433	1595.32	1146.92	51773.1	47700.6	62265.3	51468.2	58461.9	33066.7	38694.2	40381.1	53955.1	42670.5	28597.1	33739.4	52330.8	36943.8	41152.7	44250.7	38876.6	58112.1	54896.1	57876.3	30437.6	27261.5	67163.6	42666.1	2038.33	66406.8	53306.6	60397.2
1434	1596.33	1150.91	28864.3	26391.2	36217.2	28739.4	29202.5	18153.6	23020.1	22518.2	29669.6	24880.5	16633.9	17228.2	30049.3	19976.7	20983.1	24072.9	21738.3	31419.1	31439.5	31930.6	17361.3	14151.2	35662.6	25038.7	4473.07	35102.9	29792.5	31493.4
1435	1598.35	1189.41	13735.3	35274.1	45519.9	43036	35337	30009.5	35716.1	33696.4	50020.4	34792.2	39922.4	43188.8	49312.9	36703.1	34485.7	54934.1	39549.8	41480.9	41881.7	44905.9	37645	34851.5	43825.3	50847.7	50687.3	43028.8	44536.9	40328.1
1436	1599.35	1190.81	42320.2	38514.7	50571.8	47472.3	40562.1	33782.2	39495.9	37621.7	54447.3	37654.8	49359.8	48717.5	55156.7	39178.6	42153.7	63809.5	46887.4	47903.4	48682.6	48000.7	43505.7	38669.9	49697.2	57782.1	61322.8	46970.8	51109.1	43693.8
1437	1600.35	1192.15	23880.6	21993.5	29392.2	27591.6	21525.7	19172.4	21953.9	21032.8	31744.7	21747.8	26601.3	27952.3	31329.8	23252.6	22072.9	35328.9	25475.5	25431.6	26419.9	25633.6	26396.1	22904.4	27707.9	30913.7	34366.1	28146.8	29868.3	25245.8
1438	1601.36	1195.32	9023.15	8539.88	12241	10075.8	11758.7	9062.58	12477	8746	14023	8762.73	10929.1	11509.9	14004.1	8974.94	9215.37	13733.5	9721.38	12046.9	10810.6	10252.6	9607.47	7886.23	11262.5	12572.3	12245.3	9663.56	10779.2	9643.7
1439	1608.33	1163.34	13815.3	11211.7	14860.1	15290.2	10577.5	9503.9	11199.2	13711.2	10407.9	10846.9	5153.76	8515.44	13135.4	9973.23	10859.2	11028.3	9185.99	17193	14155.5	16070.4	12061.4	10366.2	13993.6	8375.11	800.557	11895.8	9628.99	13100
1440	1618.08	544.865	21426.4	17013.2	23523.8	22606	25968.7	1291.64	842.505	1206.78	1632.47	0	0	42136	59708.8	25279	46096	49365	0	765.765	1006.46	798.042	0	798.77	16846.9	47340.9	28259.4	38625.5	13448.6	26862.7
1443	1620.33	1154.82	44479.2	41873.3	54645.4	54706.9	44789.2	23129.8	29473.4	47418.1	37058	34126.1	16477.6	23841.5	41670.1	28599.8	29925.7	34423.6	25380.9	57752.4	66702.4	65916	37326.4	39033	52718.6	35849.2	1342.44	64767.2	43462	51306.6
1444	1621.34	1155.13	51588.5	47960	64347	60539.2	54037	27473.5	31532.9	55261.8	42824.7	38343.8	19605.8	24773.5	48566.2	34511.8	33661.2	42574.6	32137.9	66253.4	77708.4	72333.5	43392.2	47577	62845	43126.4	1422.96	75614.4	46681	57696.9
1445	1622.34	1157.63	30220.7	25537	34357.2	34970.9	27145.7	15683.7	19470.2	32129	23593.2	22442.1	10931.9	15175.2	27814	19281	20643.1	23869.6	17326.5	36446.9	43223.9	42082	24086.3	26431.8	35636	21700.7	2876.82	41727.4	27290.2	31484
1446	1623.34	1160.52	11794.8	10289.3	13400	13604.8	12670.5	7284.79	8703.95	12519.2	9307.71	9342.74	4635.96	6200.97	11071.5	7730.44	7873.5	10006.5	7545.97	14248.7	16595.8	16100.8	10426.9	10539.1	13707.4	10066.8	3034.97	16623.4	10734.4	13054.1
1447	1624.36	1196.76	31791.1	31800.8	44707.3	38772.6	35104.4	29799.9	34878.7	28586.6	46027.8	36599	33923.9	43498	49025.2	40845.4	28839.7	61994.3	42280.6	40821.3	35687	41437.3	37363.7	27063.9	42211.2	57678.8	73890.2	43041.8	40927.8	37181.4
1448	1625.37	1197.88	38099.2	38892	49040.5	43318.1	38707	33274.8	41515.7	32807.4	53426.7	43685.8	40452.8	49362.4	54815.2	44233.2	32324.4	71845	43841	45975.5	40275.6	45687.7	41498.5	30058.5	49062.8	65600.9	88479.3	49150.9	45535.6	41703.6
1449	1636.32	846.92	719411	661187	908579	817302	719577	651585	593380	588321	781733	551872	799166	823358	965517	756594	687592	1.00302e+06	660835	969921	1.05154e+06	801205	861081	776911	869252	924770	698416	960652	867243	828000
1452	1637.32	846.92	740838	671691	936960	829406	745340	677924	621134	603559	820664	563856	831350	853837	1.00136e+06	773795	713298	1.05577e+06	675707	1.0154e+06	1.07253e+06	819573	888068	795034	903709	961193	720066	991237	877790	858936
1453	1638.32	846.68	397976	361997	502080	444651	399837	364778	331123	328447	445641	298150	437682	455171	542283	408804	381450	565044	361163	539469	573454	439386	459039	422301	483560	512165	381672	513693	469230	462359
1454	1646.35	1157.63	12902.8	10999.4	14706.2	15265.8	11792.2	5854.97	8794.88	13913.9	9183.54	9086.96	4203.42	7060.76	13549	8290.45	8579.81	10750.8	9180.46	16230.6	24083.3	21264.2	15013.4	12695.6	17460.2	10802.1	1248.81	16606.8	10070	12873.6
1455	1647.35	1160.37	14648.7	12687.1	15372.9	16311.2	12766.1	6092.17	11166.1	15498.5	10843.1	10507.8	4986.13	6703.53	16578.4	8983.93	10498.7	13967.3	10202.4	18364.8	26751.6	23026.9	17450	15909.4	18668.8	10359.3	839.785	19319.1	12024.2	15531.2
1456	1648.36	1162.82	8785.86	7427.22	10356.8	10076.3	8118.83	4230.86	6835.56	10060.6	6355.02	6929.23	6054.81	4696.83	10367.9	5793.27	6485.72	8054.14	6486.13	12194.2	16931.8	14149.8	10088.1	9068.75	12027.7	6677.59	6539.73	11461.6	6998.3	9231.6
1457	1654.41	1235.68	22110.8	21977.5	26354.7	23332.9	22665.6	25750	24874.5	20388.6	24139.7	22946.1	22696.2	25883.7	27575.4	20439	24763.2	28469.3	25952.8	22442	23762.6	24307.3	21736.3	19198.3	29047.2	28022	28948.9	24933	31857.6	26281.2
