# Supplementary material for: Dengue virus dominates lipid metabolism modulations in Wolbachia-coinfected Aedes aegypti
Source: Commun Biol. 2020 Sep 18;3:518. doi: 10.1038/s42003-020-01254-z (PMC7501868; doi:10.1038/s42003-020-01254-z)
Supplement: Supplementary file 7 — Supplementary Data 5 [file 42003_2020_1254_MOESM7_ESM.xlsx]

## Sheet: Normalised expression
Supplementary Data 5. qRT-PCR source data for candidate gene expression.
Primer efficiencies for each gene with the SYBR Graan I Master mix are as follows: AAEL003651, 2.031; AAEL004414, 1.951; AAEL008386, 2.034; AAEL013170, 2.044; AAEL014551, 2.058; AAEL012654, 2.015; AAEL000757, 2.01; AAEL014198, 2.071; AAEL008789, 2.162; AAEL012704, 2.12; AAEL009955, 2.072; AF355595, 2.124; AAEL001194, 1.99; RpS17, 1.96.
Cp refers to qRT-PCR Calling point value while NE refers to calculated Normalised Expression
Denv -	Wolb -								Wolb -								Wolb -								Wolb -								Wolb -
	Cp				NE				Cp				NE				Cp				NE				Cp				NE				Cp		NE
	RPS17	AAEL003651	AAEL004414	AAEL008386	AAEL003651	AAEL004414	AAEL008386		RPS17	AAEL013170	AAEL014551	AAEL012654	AAEL013170	AAEL014551	AAEL012654		RPS17	AAEL000757	AAEL014198	AAEL008789	AAEL000757	AAEL014198	AAEL008789		RPS17	AAEL012704	AAEL009955	AF355595	AAEL012704	AAEL009955	AF355595		RPS17	AAEL001194	AAEL001194
	17.63	24.8	25.02	27.8	0.003321	0.00776672	0.000380468		17.88	22.59	25.68	28.86	0.0162845	0.00150059	0.000278074		17.54	26.61	23.94	26.62	0.00114321	0.00360429	0.000163047		17.52	24.74	20.61	21.91	0.00111372	0.039768	0.0089613		16.96	20.45	0.0700031
	17.71	24.45	24.96	27.19	0.00449104	0.00853166	0.000619146		17.72	22.18	25.24	28.53	0.0196025	0.00185104	0.000240727		17.68	26.76	23.48	23.73	0.00113126	0.00553578	0.00166327		17.6	24.83	19.67	21.81	0.00109847	0.0832378	0.0262164		17.23	19.55	0.155953
	17.98	25.47	24.61	27.08	0.00261452	0.012928	0.000802824		18.14	22.82	24.83	28.6	0.016457	0.00330124	0.00030387		17.93	27.7	24.09	24.23	0.000694417	0.00420119	0.00133844		18	25.07	20.45	21.53	0.00120052	0.0617218	0.0418614		17.58	18.9	0.308701
	17.51	25.02	24.66	26.88	0.00262121	0.00911296	0.00067442		17.55	22.12	25.52	28.69	0.0182497	0.00134886	0.000191648		17.32	26.02	23.44	25.68	0.00148838	0.00447315	0.000290256		17.2	24.87	20.1	21.03	0.000814388	0.0464912	0.0348485		16.48	20.51	0.0486299
	17.78	25.43	24.68	26.6	0.00235098	0.0107836	0.000986683		17.8	22.8	25.87	28.91	0.0132799	0.00123973	0.000193969		17.79	26.95	24.5	25.58	0.00106685	0.00283676	0.000430157		17.65	24.44	20.74	21.55	0.0015229	0.0394817	0.0326104		17.23	20.78	0.0668968
	17.75	27.23	25.3	28.62	0.000643582	0.00698291	0.000230431		17.71	22.66	25.61	29.29	0.0138152	0.00140773	0.000139398		17.66	26.2	24.49	25.62	0.00165008	0.00261813	0.000382155		17.61	24.9	19.84	21.96	0.00104922	0.0740384	0.023727		16.69	20.04	0.0773995
	17.53	25.43	24.76	27.1	0.00198694	0.00863931	0.000584707		17.49	22.74	26.74	28.45	0.0112518	0.000537068	0.00021826		17.28	28.42	23.49	26.05	0.00027124	0.0041987	0.000212419		17.2	24.51	21.14	21.46	0.00106736	0.0217934	0.0256799		16.88	19.22	0.154642
	17.94	25.44	24.98	28.27	0.00259976	0.0098276	0.000335732		17.78	23.28	26.03	28.77	0.00929646	0.00108976	0.000211376		17.54	26.55	23.86	26.52	0.00119211	0.00382045	0.000176116		17.67	25.09	20.46	21.92	0.000947105	0.0490716	0.0254163		17.61	20.48	0.106199
	17.63	24.07	24.49	27.22	0.00557053	0.0110681	0.00057433		17.59	22.27	26.32	29.21	0.0168413	0.000777861	0.000136098		17.52	27.9	23.59	25.85	0.000458307	0.00458815	0.000291277		17.49	24.3	20.93	20.82	0.00151914	0.0308689	0.0491691		16.97	20.77	0.0565467
	17.71	24.27	24.51	26.91	0.00510194	0.0115252	0.00075532		17.49	22.49	26.32	28.28	0.0134538	0.000727238	0.00024626		17.34	26.35	23.5	25.44	0.00119813	0.00433998	0.00035399		17.25	24.65	20.7	20.97	0.000993661	0.0310563	0.0376095		16.97	20.72	0.0585261
				Mean NE	0.00313015	0.00971661	0.000594406					Mean NE	0.0148532	0.00137811	0.000215968					Mean NE	0.0010294	0.00402166	0.000530112					Mean NE	0.00113265	0.0477529	0.03061			Mean NE	0.11035
	Wolb +								Wolb +								Wolb +								Wolb +								Wolb +
	Cp				NE				Cp				NE				Cp				NE				Cp				NE				Cp		NE
	RPS17	AAEL003651	AAEL004414	AAEL008386	AAEL003651	AAEL004414	AAEL008386		RPS17	AAEL013170	AAEL014551	AAEL012654	AAEL013170	AAEL014551	AAEL012654		RPS17	AAEL000757	AAEL014198	AAEL008789	AAEL000757	AAEL014198	AAEL008789		RPS17	AAEL012704	AAEL009955	AF355595	AAEL012704	AAEL009955	AF355595		RPS17	AAEL001194	AAEL001194
	18.06	28.77	25.66	27.35	0.000266275	0.00676306	0.000699433		18.05	24.76	25.62	28.69	0.00453236	0.00689971	0.000268308		17.92	25.25	24.83	24.21	0.0038153	0.00243488	0.00135012		18.01	24.57	19.74	24.43	0.00175979	0.104231	0.00186701		18.11	20.84	0.116054
	17.58	25.35	25.26	27.72	0.00217478	0.0063968	0.00038938		17.54	23.03	25.77	28.62	0.010955	0.00442835	0.000200063		17.69	25.72	23.94	24.09	0.002354	0.00398711	0.00126863		17.49	25.56	19.32	21.34	0.000589405	0.099749	0.0339899		17.32	19.31	0.195444
	17.76	25.92	25.1	27.81	0.00163918	0.00803545	0.000412314		17.72	23.64	26.54	28.12	0.00802629	0.00298779	0.000322069		17.57	25.21	24.43	25.99	0.00310003	0.0025743	0.000270421		17.6	24.43	20.47	22.3	0.00148362	0.0464738	0.0185132		17.76	19.96	0.16802
	18.2	26.32	24.75	27.6	0.0016601	0.0136519	0.000643538		18.08	23.6	25.92	28.49	0.0105205	0.00576131	0.000315552		17.78	26.11	24.53	24.13	0.00190486	0.00275686	0.00130691		17.87	24.55	19.86	22.19	0.00162581	0.0869192	0.0240054		17.48	19.86	0.149078
	18.55	26.43	26.35	27.81	0.00194347	0.00593022	0.000701633		18.52	24.94	26.32	29.76	0.0054739	0.0059294	0.00017221		18.34	26.2	26.99	25.51	0.00260759	0.00067031	0.000657367		18.15	25.32	19.84	23.61	0.00110059	0.106482	0.010575		18.17	20.67	0.135831
	17.68	26.99	24.71	28.43	0.000727774	0.00988167	0.000251576		17.7	23.04	24.91	27.83	0.0121142	0.00876242	0.000390414		17.22	25.83	24.07	25.8	0.0015889	0.00264359	0.000247385		17.46	24.48	19.04	22.05	0.00130044	0.119875	0.0201211		17.59	20.51	0.102638
	17.67	26.55	24.45	27.22	0.000987339	0.0116782	0.00059		17.67	22.45	25.19	28.14	0.0180334	0.00712171	0.000307022		17.21	25.69	24.11	23.47	0.00174028	0.0025505	0.00148137		17.32	24.77	19.07	21.54	0.000951778	0.106739	0.0263024		17.43	19.71	0.159819
	17.94	25.6	24.79	28.03	0.00232113	0.0111583	0.000398104		18.13	22.33	25.69	29.04	0.0267572	0.00694854	0.000220847		17.43	25.13	24.17	24.66	0.00298337	0.00283107	0.000686249		17.55	24.57	19.49	21.51	0.00129128	0.0917609	0.0313664		17.56	20.3	0.116225
	17.61	27.23	24.8	26.92	0.000585718	0.00887665	0.000701168		17.55	23.13	26.95	28.16	0.0102746	0.0020261	0.00027921		16.97	24.96	24.35	24.27	0.00246497	0.00182222	0.000680202		17.1	23.98	19.86	21.92	0.00148609	0.05177	0.0173191		16.71	20.3	0.0655966
	17.61	27.21	24.87	26.96	0.000594077	0.00847093	0.000681534		17.51	23.33	24.79	28.44	0.00868023	0.00835461	0.000222794		17.46	25.45	24.19	23.24	0.00243473	0.00284705	0.00209288		17.32	24.22	19.64	22.27	0.00143887	0.0704661	0.0156639		16.94	19.73	0.113357
				Mean NE	0.00128998	0.00908431	0.000546868					Mean NE	0.0115368	0.00592199	0.000269849					Mean NE	0.0024994	0.00251179	0.00100415					Mean NE	0.00130277	0.0884466	0.0199723			Mean NE	0.132206
Denv +	Wolb -								Wolb -								Wolb -
	Cp				NE				Cp				NE				Cp				NE
	RPS17	AAEL003651	AAEL014551	AAEL000757	AAEL003651	AAEL014551	AAEL000757		RPS17	AAEL014198	AAEL009955	AAEL013170	AAEL014198	AAEL009955	AAEL013170		RPS17	AAEL012704	AF355595	DENV	AAEL012704	AF355595	DENV
	17.23	24.56	25.11	27.23	0.00300757	0.00146204	0.000601927		17.52	24.1	20.08	22.5	0.00316509	0.0585087	0.0136303		17.53	25.58	22.11	24.21	0.000596455	0.00776002	0.00684404
	17.12	24.73	25.7	27.1	0.00247604	0.000886907	0.000612084		17.2	23.68	20.35	22.02	0.00346465	0.0387501	0.0154887		17.51	24.9	21.53	23.02	0.000980936	0.0118513	0.0154061
	17.29	25.09	25.48	26.14	0.00215112	0.00116552	0.00134141		17.05	23.8	19.73	22.13	0.00286999	0.0550296	0.0129427		17.46	25.11	21.78	24.16	0.000810023	0.00949217	0.00675937
	17.6	25.63	26.03	27.12	0.0018076	0.000965437	0.000833738		17.47	24.05	20.85	22.43	0.00317382	0.032284	0.0138557		17.66	25.57	22.59	23.56	0.000655895	0.00589959	0.0117213
	17.23	25.84	26.3	25.77	0.00121436	0.000619382	0.00166805		17.27	24.05	20.54	22.21	0.00277416	0.0353685	0.0141737		17.48	24.78	21.97	25.8	0.00105204	0.0083378	0.00219817
	18.19	24.96	25.91	27.25	0.00432213	0.00156592	0.00113252		18.09	25.27	19.75	22.89	0.00198172	0.109198	0.0151358		18.31	25.68	23	25.18	0.000935198	0.00670896	0.00590573
	16.91	25.35	25.08	26.86	0.00138549	0.00120459	0.000628354		17.15	23.84	19.97	22.46	0.00298166	0.0494184	0.0109343		17.32	24.78	22	23.47	0.000944653	0.00731941	0.00992433
	17.17	25.65	24.55	25.59	0.00133437	0.00210355	0.00181656		17.18	23.67	18.85	21.84	0.00344331	0.114028	0.0173803		17.33	24.76	21.65	25.09	0.000965432	0.00959185	0.00325054
	17.33	24.74	25.88	25.82	0.00283175	0.000897081	0.00172296		17.45	24.13	20.16	22.06	0.00295422	0.0526564	0.0178098		17.62	24.88	22.1	24.76	0.0010723	0.00830687	0.00496649
	17.44	24.48	25.89	28.34	0.00366612	0.000959059	0.000319426		17.6	24	20.34	22.51	0.0035924	0.0510904	0.0142818		17.68	25.22	21.87	24.25	0.000864763	0.0102853	0.00736394
				Mean NE	0.00241966	0.00118295	0.0010677					Mean NE	0.0030401	0.0596332	0.0145633					Mean NE	0.00088777	0.00855533	0.007434
	Wolb +								Wolb +								Wolb +
	Cp				NE				Cp				NE				Cp				NE
	RPS17	AAEL003651	AAEL014551	AAEL000757	AAEL003651	AAEL014551	AAEL000757		RPS17	AAEL014198	AAEL009955	AAEL013170	AAEL014198	AAEL009955	AAEL013170		RPS17	AAEL012704	AF355595	DENV	AAEL012704	AF355595	DENV
	17.27	25.44	25.26	25.27	0.00165623	0.00134782	0.00242939		17.42	24.13	19.29	23.58	0.00289518	0.0972618	0.00588791		17.32	24.14	22.47	29.08	0.00152801	0.00513704	0.0002032
	17.13	24.62	25.34	24.83	0.00269481	0.00115782	0.003006		17.22	23.86	18.63	22.73	0.0030803	0.137502	0.00944972		17.45	24.34	22.57	26.05	0.00143501	0.00519985	0.00181149
	17.18	24.1	25.09	25.67	0.00402856	0.00143422	0.00172948		17.29	23.79	18.66	22.53	0.00339768	0.141018	0.0114281		17.33	24.09	21.88	32	0.00159723	0.00806598	2.70295e-05
	17	24.94	25.89	25.75	0.00196819	0.000713268	0.00144895		17.08	23.79	19.81	21.96	0.00294991	0.0529728	0.0149133		17.22	24.79	21.48	26.24	0.000876564	0.0101244	0.00136026
	17.17	24.9	25.33	25.16	0.00227018	0.00119802	0.00245258		17.44	23.62	19.01	22.18	0.00425375	0.120886	0.016236		17.34	25.09	21.6	29.97	0.000758496	0.0100273	0.000111135
	17.11	24.27	25.12	25.57	0.00340707	0.00133892	0.00176921		17.12	23.73	18.95	21.94	0.0031657	0.101821	0.0155408		17.27	24.97	21.46	25.33	0.000791874	0.0106298	0.00264346
	18.11	25.77	25.01	25.69	0.00230713	0.00284111	0.00318897		17.69	24.76	18.83	23.29	0.00219478	0.163076	0.0086878		18.26	24.63	22.82	28.65	0.00199041	0.00742899	0.000515331
	17.26	26.57	25.55	25.03	0.000738732	0.00108595	0.00285327		17.3	23.72	19.19	22.27	0.00359947	0.0964963	0.0138554		17.56	23.84	21.76	27.73	0.00224993	0.0103071	0.000608772
	17.65	25.14	25.83	25.7	0.00264541	0.00115352	0.0023237		17.77	24.17	19.88	23.23	0.00355891	0.080087	0.00957016		17.89	24.65	22.3	28.43	0.00152856	0.00856871	0.000467927
	17.57	24.94	25.88	25.74	0.00288838	0.00105432	0.00214128		17.64	23.96	19.64	22.25	0.00379946	0.0873982	0.0176684		17.73	24.8	21.2	25.93	0.00122623	0.0176208	0.0023768
				Mean NE	0.00246047	0.0013325	0.00233428					Mean NE	0.00328951	0.107852	0.0123238					Mean NE	0.00139823	0.00931099	0.00101254
