# Supplementary material for: Dengue virus dominates lipid metabolism modulations in Wolbachia-coinfected Aedes aegypti
Source: Commun Biol. 2020 Sep 18;3:518. doi: 10.1038/s42003-020-01254-z (PMC7501868; doi:10.1038/s42003-020-01254-z)
Supplement: Supplementary file 8 — Supplementary Data 6 [file 42003_2020_1254_MOESM8_ESM.xlsx]

## Sheet: NE calc pt 1
Supplementary Data 6. qRT-PCR source data for knockdown efficiency.
Cp refers to qRT-PCR Calling point value while NE refers to calculated Normalised Expression
WT , Denv -ve
D0	GFP+media							PLD3+media			PNLIP+media			VLDLR+media					% expression post-dsRNA
	Cp				NE			Cp		NE	Cp		NE	Cp		NE			PLD3	PNLIP	VLDLR
	RPS17	PLD3	PNLIP	VLDLR	PLD3	PNLIP	VLDLR	RPS17	PLD3	PLD3	RPS17	PNLIP	PNLIP	RPS17	VLDLR	VLDLR		D0	8.79638	36.7583	90.1268
	16.97	26.59	26.08	20.85	0.000599209	0.0297346	0.0137535	15.65	29.82	2.49976e-05	16.14	26.56	0.0129214	16.03	20.32	0.0108914		D4	20.2453	9.59171	69.4649
	17.13	24.09	25.94	20.9	0.00392297	0.0358791	0.0147509	15.92	27.35	0.000172524	15.94	26.93	0.00913767	16.49	20.58	0.0122029
	16.89	25.99	24.95	20.58	0.000868609	0.0538173	0.0159722	15.66	30.25	1.85569e-05	16.08	25.66	0.0207784	16.64	20.82	0.0112664
	16.89	24.72	26.01	21.14	0.00213607	0.0293286	0.0104751	16.12	25.99	0.000517353	16.13	25.64	0.0217369	16.47	20.25	0.0154376
	16.86	25.13	24.51	20.95	0.00156562	0.0678557	0.0118454	16.48	29.23	6.63772e-05	16.29	26.47	0.0150498	16.6	20.89	0.0104038
				Average	0.0018185	0.0433231	0.0133594		Average	0.000159962		Average	0.0159248		Average	0.0120404
				SEM	0.000590869	0.0075759	0.000988169		SEM	9.35027e-05		SEM	0.00237896		SEM	0.000899019
D4	GFP+media							PLD3+media			PNLIP+media			LPR+media
	Cp				NE			Cp		NE	Cp		NE	Cp		NE
	RPS17	PLD3	PNLIP	VLDLR	PLD3	PNLIP	VLDLR	RPS17	PLD3	PLD3	RPS17	PNLIP	PNLIP	RPS17	VLDLR	VLDLR
	16.34	24.9	26.55	20.45	0.00129864	0.0148678	0.0121662	15.85	25.5	0.000610458	16.02	31.1	0.000885321	16.51	20.76	0.0107999
	16.8	23.95	24.83	20.56	0.00346936	0.054258	0.0152618	15.99	25.47	0.000685177	16.26	29.54	0.00254231	16.58	20.77	0.0112359
	16.5	23.93	25.62	20.29	0.00287559	0.0282038	0.0152848	16.1	26.66	0.000317524	16.29	28.06	0.00605458	16.06	20.87	0.00734375
	16.32	24.15	25.89	20.27	0.00217984	0.0214067	0.0137467	15.7	25.19	0.000687397	15.74	28.5	0.00325021	15.73	20.35	0.00870149
	16.5	24.07	25.82	20.6	0.00260404	0.0251516	0.0121016	16.45	27.54	0.000215418	16.3	31.1	0.00106889	16.36	20.79	0.0095448
				Average	0.00248549	0.0287776	0.0137122		Average	0.000503195		Average	0.00276026		Average	0.00952516
				SEM	0.000363062	0.00674738	0.000702131		SEM	9.89552e-05		SEM	0.000935849		SEM	0.000706713
WT , Denv +ve
D0	GFP+Denv							PLD3+Denv			PNLIP+Denv			VLDLR+Denv
	Cp				NE			Cp		NE	Cp		NE	Cp		NE
	RPS17	PLD3	PNLIP	VLDLR	PLD3	PNLIP	VLDLR	RPS17	PLD3	PLD3	RPS17	PNLIP	PNLIP	RPS17	VLDLR	VLDLR
	15.64	23.7	25.49	19.19	0.0018974	0.0170333	0.0196241	15.3	26.91	0.000155254	15.33	25.89	0.0109955	15.33	19.94	0.00905367
	15.58	23.3	27.71	19.66	0.0024194	0.00458808	0.0132279	15.54	27.87	9.24238e-05	15.79	25.29	0.021129	15.68	20.49	0.00757145
	16.03	23.81	26.79	19.89	0.00228187	0.0105186	0.0150578	15.48	27.71	9.94219e-05	15.58	25.71	0.0144227	15.12	19.12	0.0145787
	16	23.64	26.11	19.77	0.00252252	0.0152164	0.016153	15.42	29.52	2.64845e-05	15.63	26.32	0.0105184	15.55	20.11	0.00923644
	15.89	24.01	25.81	20.1	0.00180233	0.0167794	0.0116989	15.6	27.06	0.00017083	15.36	26.16	0.00961242	15.52	20.13	0.00891649
				Average	0.00218471	0.0128272	0.0151523		Average	0.000108883		Average	0.0133356		Average	0.00987134
				SEM	0.000142723	0.00236889	0.00135346		SEM	2.56297e-05		SEM	0.0021118		SEM	0.00121309
D4	GFP+Denv							PLD3+Denv			PNLIP+Denv			VLDLR+Denv
	Cp				NE			Cp		NE	Cp		NE	Cp		NE
	RPS17	PLD3	PNLIP	VLDLR	PLD3	PNLIP	VLDLR	RPS17	PLD3	PLD3	RPS17	PNLIP	PNLIP	RPS17	VLDLR	VLDLR
	16.44	24.04	26.2	20.44	0.00255472	0.0194322	0.0131115	15.79	24.65	0.00107071	15.7	26.72	0.00876845	15.71	20.01	0.0110913
	16	23.23	24.86	20.17	0.00337284	0.0311314	0.0119506	15.51	24.6	0.000918814	15.5	25.6	0.0145554	15.6	19.55	0.0145655
	15.97	23.61	25.22	19.9	0.00252521	0.0248253	0.0143534	15.36	24.83	0.000705693	15.65	27.79	0.00459401	15.55	19.43	0.0154159
	15.91	24.17	24.9	20.14	0.00163097	0.0286383	0.0115054	15.31	24.05	0.00118581	15.19	26.99	0.00532992	15.08	19.7	0.00916806
	15.86	22.96	24.19	19.76	0.00371673	0.0415831	0.0148118	15.77	24.27	0.0013828	15.47	28.46	0.00277301	15.52	20.21	0.00839502
				Average	0.00276009	0.029122	0.0131465		Average	0.00105277		Average	0.00720417		Average	0.0117271
				SEM	0.00036489	0.00368718	0.000646311		SEM	0.000115184		SEM	0.00207905		SEM	0.00140925
wMel, Denv -ve
D0	GFP+media							PLD3+media			PNLIP+media			VLDLR+media
	Cp				NE			Cp		NE	Cp		NE	Cp		NE
	RPS17	PLD3	PNLIP	VLDLR	PLD3	PNLIP	VLDLR	RPS17	PLD3	PLD3	RPS17	PNLIP	PNLIP	RPS17	VLDLR	VLDLR
	15.27	23.43	25.54	19.95	0.00179105	0.0129041	0.00863014	15.69	28.29	7.59249e-05	15.8	26.35	0.0115923	15.29	19.79	0.00986751
	16.17	22.79	25.65	20.29	0.00516501	0.0222025	0.012241	15.52	28.65	5.24717e-05	15.58	25.52	0.0160806	15.69	20.02	0.0108609
	15.63	22.72	24.99	19.74	0.00377392	0.0225284	0.0128805	15.97	29	5.54296e-05	15.32	24.62	0.0226024	15.35	19.63	0.0115901
	16.12	23.06	24.98	20.85	0.00412455	0.0315082	0.0077624	15.54	28.93	4.36125e-05	15.52	23.64	0.0453252	15.52	20.21	0.00839502
	15.67	23.61	24.58	19.89	0.00206358	0.0292679	0.0118181	15.62	27.92	9.4141e-05	15.34	24.11	0.030679	15.54	20	0.00996711
				Average	0.00338362	0.0236822	0.0106664		Average	6.43159e-05		Average	0.0252559		Average	0.0101361
				SEM	0.000638494	0.00325679	0.00103169		SEM	9.14381e-06		SEM	0.00595863		SEM	0.000537192
D4	GFP+media							PLD3+media			PNLIP+media			VLDLR+media
	Cp				NE			Cp		NE	Cp		NE	Cp		NE
	RPS17	PLD3	PNLIP	VLDLR	PLD3	PNLIP	VLDLR	RPS17	PLD3	PLD3	RPS17	PNLIP	PNLIP	RPS17	VLDLR	VLDLR
	15.7	23.09	24	19.82	0.00304367	0.0416304	0.0127121	15.51	24.48	0.00100035	15.07	26.43	0.00677528	15.89	20.02	0.0124256
	15.62	23.21	24.67	19.95	0.00264906	0.0268779	0.0109221	15.3	25.6	0.000392775	15.52	30.06	0.00114717	15.47	20.11	0.00875234
	16.07	23.35	24.33	20.85	0.00324734	0.044205	0.00750557	15.52	24.26	0.00117699	15.77	25.95	0.0142852	15.66	20.75	0.00614149
	16.17	23.68	25.77	21.26	0.00274922	0.020728	0.00589489	15.57	25.87	0.000389019	15.63	26.79	0.00803629	15.6	20.63	0.0064565
	15.56	22.84	24.6	19.87	0.00330681	0.0268701	0.0111415	15.78	23.77	0.00198397	15.3	28.31	0.00269509	15.34	19.66	0.0112551
				Average	0.00299922	0.0320623	0.00963524		Average	0.000988621		Average	0.00658781		Average	0.0090062
				SEM	0.000131009	0.00458965	0.00126329		SEM	0.000295034		SEM	0.00230366		SEM	0.00125542
wMel , Denv +ve
D0	GFP+Denv							PLD3+Denv			PNLIP+Denv			VLDLR+Denv
	Cp				NE			Cp		NE	Cp		NE	Cp		NE
	RPS17	PLD3	PNLIP	VLDLR	PLD3	PNLIP	VLDLR	RPS17	PLD3	PLD3	RPS17	PNLIP	PNLIP	RPS17	VLDLR	VLDLR
	15.83	22.67	24.77	20.72	0.00447332	0.0292347	0.00704323	17.16	29.83	6.85689e-05	15.84	25.72	0.0170823	15.07	20.48	0.00506028
	15.54	22.78	24.8	20.34	0.0034043	0.0236419	0.00771501	17.02	29.25	9.41203e-05	15.54	25.76	0.0136434	15.19	20.43	0.00569643
	15.8	22.66	26.65	19.99	0.00441508	0.00976243	0.0119626	15.74	29.32	3.78491e-05	15.46	26.34	0.00927451	15.54	20.78	0.00553845
	16.08	23.2	24.84	20.94	0.00363586	0.0332317	0.00706093	15.82	27.16	0.00018454	15.69	27.05	0.00720985	15.43	20.18	0.00808227
	15.82	23.14	24.88	19.88	0.00318481	0.0272658	0.0131722	15.28	27.01	0.000142701	15.02	25.67	0.0101236	16.48	21.33	0.00688929
				Average	0.00382267	0.0246273	0.00939081		Average	0.000105556		Average	0.0114667		Average	0.00625334
				SEM	0.000263733	0.00402592	0.00131646		SEM	2.61737e-05		SEM	0.00174648		SEM	0.000547448
D4	GFP+Denv							PLD3+Denv			PNLIP+Denv			VLDLR+Denv
	Cp				NE			Cp		NE	Cp		NE	Cp		NE
	RPS17	PLD3	PNLIP	VLDLR	PLD3	PNLIP	VLDLR	RPS17	PLD3	PLD3	RPS17	PNLIP	PNLIP	RPS17	VLDLR	VLDLR
	15.58	24.17	24.08	20.01	0.00130617	0.0366812	0.0101622	15.77	28.74	5.82499e-05	15.54	26.45	0.00918995	16.51	22.81	0.00230544
	15.49	22.9	24	20.13	0.00302336	0.0361441	0.00873829	15.35	25.58	0.000412013	15.89	27.48	0.00644812	15.83	20.99	0.00574699
	15.71	23.13	24.08	20.29	0.0029786	0.0400347	0.0089821	15.64	24.83	0.000852016	15.74	27.56	0.00556798	15.72	20.84	0.00597538
	15.87	24.03	24.25	20.74	0.00175321	0.0404499	0.00712721	15.85	26.04	0.000416382	15.73	28.24	0.00374674	15.3	20.67	0.00511958
	15.66	23.33	24.48	19.98	0.00249953	0.0307851	0.0109694	15.57	27.52	0.000120851	16.02	27.55	0.00676109	15.49	20.66	0.00586184
				Average	0.00231217	0.036819	0.00919584		Average	0.000371902		Average	0.00634278		Average	0.00500185
				SEM	0.000339815	0.00173791	0.000656265		SEM	0.000140624		SEM	0.000884088		SEM	0.000690184

## Sheet: NE calc pt 2
Supplementary Data 6. qRT-PCR source data for knockdown efficiency.
Cp refers to qRT-PCR Calling point value while NE refers to calculated Normalised Expression
WT , Denv -ve
D0	GFP+media							DGAT1+media			SPT1+media			CRLS+media					D4 WT Denv-ve only
	Cp				NE			Cp		NE	Cp		NE	Cp		NE			DGAT	SPT1	CLS
	RPS17	DGAT1	SPT1	CRLS	DGAT1	SPT1	CRLS	RPS17	DGAT1	DGAT1	RPS17	SPT1	SPT1	RPS17	CRLS	CRLS		% expression post-dsRNA	85.7644	92.6044	46.1338
	15.09	19.67	22.94	20.52	0.0596411	0.00941188	0.0083585	15.91	19.9	0.0889837	16.23	22.8	0.0221886	15.96	22.53	0.00347432
	15.62	20.06	22.57	21.21	0.0658754	0.017076	0.00722537	15.63	19.54	0.0934551	16.09	23.51	0.0127645	15.9	22.75	0.00284298
	15.03	19.92	21.69	20.82	0.0485731	0.0202705	0.00645266	16.06	19.68	0.113807	15.99	22.65	0.0208005	15.9	22.7	0.00294838
	15.64	20.04	22.51	21.26	0.0676546	0.0179914	0.00706149	15.86	19.53	0.109821	15.82	23.52	0.0105752	15.67	22.5	0.00292146
	16.88	21.28	23.46	22.96	0.0687842	0.0224344	0.00471832	15.61	19.21	0.114627	15.63	22.99	0.0131059	16.03	21.12	0.0101658
				Average	0.0621057	0.0174368	0.00676327		Average	0.104139		Average	0.0158869		Average	0.00447059
				SEM	0.00373369	0.00221182	0.000596889		SEM	0.00538329		SEM	0.00234044		SEM	0.00142818
D4	GFP+media							DGAT1+media			SPT1+media			CRLS+media
	Cp				NE			Cp		NE	Cp		NE	Cp		NE
	RPS17	DGAT1	SPT1	CRLS	DGAT1	SPT1	CRLS	RPS17	DGAT1	DGAT1	RPS17	SPT1	SPT1	RPS17	CRLS	CRLS
	15.89	19.97	23.55	21.22	0.0838327	0.0108725	0.00860216	15.8	20.05	0.0748503	15.75	22.55	0.0188795	15.67	22.21	0.00360822
	15.14	19.68	22.59	20.66	0.0612764	0.0122037	0.00780685	15.67	19.62	0.0910703	15.73	22.83	0.0155448	16.1	23.5	0.00188404
	16.33	19.97	23.21	21.08	0.112721	0.0182103	0.0128075	15.68	19.95	0.0737511	15.95	22.45	0.0230409	16.48	23.44	0.00254167
	15.44	19.71	21.8	21.21	0.0735151	0.0248786	0.00640109	16.13	20.78	0.0577464	16.09	23.87	0.0101157	16.01	21.13	0.00995713
	15.85	20.2	21.85	21.35	0.0701194	0.0317411	0.00761752	16.35	21.32	0.0468959	15.78	22.27	0.0230845	16.09	23.44	0.00195496
				Average	0.080293	0.0195812	0.00864703		Average	0.0688628		Average	0.0181331		Average	0.0039892
				SEM	0.00887467	0.00392475	0.00109822		SEM	0.00761261		SEM	0.00245091		SEM	0.00152359
WT , Denv +ve
D0	GFP+Denv							DGAT+Denv			SPT1+Denv			CLS+Denv
	Cp				NE			Cp		NE	Cp		NE	Cp		NE
	RPS17	DGAT1	SPT1	CRLS	DGAT1	SPT1	CRLS	RPS17	DGAT1	DGAT1	RPS17	SPT1	SPT1	RPS17	CRLS	CRLS
	15.78	20.49	22.44	21.45	0.0552469	0.0206834	0.00675675	15.51	20.02	0.0628106	16.3	22.86	0.0223745	15.74	22.88	0.00232225
	15.35	19.9	22.67	21.01	0.0610446	0.0133481	0.00696926	15.01	19.64	0.0576446	15.96	23.43	0.0123156	15.69	23.01	0.00204265
	15.52	19.88	23.85	21.14	0.0693521	0.00698265	0.00710832	15.47	19.99	0.0623644	15.64	23.17	0.0117458	15.31	22.59	0.00214749
	16.32	20.86	24.68	21.81	0.0622497	0.00699753	0.00747706	15.56	20.27	0.0550848	15.78	22.79	0.0164976	15.7	22.67	0.00263401
	15.54	20.2	23.06	21.31	0.0569166	0.0117902	0.00636592	15.81	20.89	0.0433005	15.93	34.14	1.19315e-05	16	22.87	0.0027865
				Average	0.060962	0.0119604	0.00693546		Average	0.056241		Average	0.0125891		Average	0.00238658
				SEM	0.00246056	0.00252442	0.000184481		SEM	0.00354556		SEM	0.00367424		SEM	0.000141553
D4	GFP+Denv							DGAT+Denv			SPT1+Denv			CLS+Denv
	Cp				NE			Cp		NE	Cp		NE	Cp		NE
	RPS17	DGAT1	SPT1	CRLS	DGAT1	SPT1	CRLS	RPS17	DGAT1	DGAT1	RPS17	SPT1	SPT1	RPS17	CRLS	CRLS
	16	21.16	25.69	25.21	0.0411792	0.00293791	0.000507221	15.56	20.92	0.0358786	15.78	23	0.0144045	15.64	23.97	0.000981856
	16.04	20.58	22.7	21.62	0.0620174	0.0208285	0.0071117	15.71	21.16	0.0338785	16.04	23.75	0.0105694	15.27	23.81	0.000860007
	15.74	20.11	23.65	21.74	0.0690989	0.00921366	0.00532544	15.47	20.67	0.0398241	15.59	22.59	0.0165199	15.29	23.11	0.00145102
	15.81	21.09	36.92	22.09	0.0379491	1.82648e-06	0.00432663	15.54	20.64	0.0425792	15.72	38.29	7.09446e-07	15.85	23.69	0.0013866
	16.02	20.8	23.49	22.24	0.0529234	0.0123355	0.00446783	15.5	20.62	0.0419988	15.73	22.98	0.014109	15.42	23.09	0.0016069
				Average	0.0526336	0.00906348	0.00434777		Average	0.0388318		Average	0.0111207		Average	0.00125728
				SEM	0.00594172	0.00366593	0.00108074		SEM	0.00170755		SEM	0.00293958		SEM	0.00014321
wMel, Denv -ve
D0	GFP+media							DGAT1+media			SPT1+media			CRLS+media
	Cp				NE			Cp		NE	Cp		NE	Cp		NE
	RPS17	DGAT1	SPT1	CRLS	DGAT1	SPT1	CRLS	RPS17	DGAT1	DGAT1	RPS17	SPT1	SPT1	RPS17	CRLS	CRLS
	15.17	19.63	21.6	20.67	0.0646226	0.0236065	0.00790828	14.96	19.5	0.0611293	15.03	21.5	0.0229178	15.66	22.71	0.00249046
	15.53	19.9	21.47	20.79	0.0689054	0.0327129	0.00923321	14.91	19.21	0.0715664	14.9	22.8	0.00906627	15.83	22.58	0.0030695
	15.83	20.18	23	20.98	0.0701007	0.0148974	0.00983909	15.42	19.61	0.0774778	15.05	23.5	0.00638061	15.32	22.5	0.0023084
	15.34	19.56	22.43	20.71	0.0758786	0.0154823	0.00861228	15.23	19.54	0.0714004	15.74	35.88	3.4116e-06	15.69	22.66	0.00263546
	15.15	19.2	22.79	20.84	0.0846672	0.0107969	0.00689424	14.9	19.56	0.0564322	14.79	23.42	0.00564056	14.97	22.31	0.00209457
				Average	0.0728349	0.0194992	0.00849742		Average	0.0676012		Average	0.00880174		Average	0.00251968
				SEM	0.00346142	0.00390201	0.000513417		SEM	0.00383625		SEM	0.00382492		SEM	0.000164607
D4	GFP+media							DGAT1+media			SPT1+media			CRLS+media
	Cp				NE			Cp		NE	Cp		NE	Cp		NE
	RPS17	DGAT1	SPT1	CRLS	DGAT1	SPT1	CRLS	RPS17	DGAT1	DGAT1	RPS17	SPT1	SPT1	RPS17	CRLS	CRLS
	15.18	19.54	22.26	20.6	0.0690379	0.0155157	0.00837794	15.01	19.99	0.0457613	14.92	22.22	0.0133662	15.16	22.77	0.00170287
	15.53	19.83	21.99	21.14	0.0721614	0.0233786	0.00715632	15.35	20.61	0.0382176	15.5	24.08	0.00593802	15.81	23.06	0.00213528
	15.46	20.18	22.03	20.91	0.0546496	0.0217339	0.00807148	15.11	20.59	0.0329496	14.96	22.33	0.012789	15.62	23.19	0.00170932
	15.16	19.8	40	21.07	0.0573804	1.61238e-07	0.00587067	15.17	19.84	0.0562637	15.48	22.57	0.0155407	15.35	22.66	0.00209647
	15.49	19.91	23.14	21.15	0.0666344	0.0108259	0.00691572	14.88	20.15	0.0377288	15.77	22.6	0.0185271	16.22	23.6	0.00189908
				Average	0.0639728	0.0142909	0.00727842		Average	0.0421842		Average	0.0132322		Average	0.00190861
				SEM	0.00339244	0.00421732	0.000445315		SEM	0.00407364		SEM	0.00208308		SEM	9.18724e-05
wMel , Denv +ve
D0	GFP+Denv							DGAT1+Denv			SPT1+Denv			CRLS+Denv
	Cp				NE			Cp		NE	Cp		NE	Cp		NE
	RPS17	DGAT1	SPT1	CRLS	DGAT1	SPT1	CRLS	RPS17	DGAT1	DGAT1	RPS17	SPT1	SPT1	RPS17	CRLS	CRLS
	15.99	21.49	35.94	21.58	0.0329022	3.88318e-06	0.00707959	16.04	20.62	0.0604025	14.78	23.46	0.00545979	15.76	22.76	0.0025686
	15.79	20.43	22.15	21.19	0.0578652	0.0251138	0.00821991	15.56	19.94	0.0684798	15.32	23.61	0.00712702	15.95	23.07	0.00232921
	16.13	20.65	22.88	21.52	0.0629165	0.0196996	0.00812633	15.95	21.71	0.0277022	15.46	23.75	0.0071539	15.69	22.83	0.00232866
	15.92	20.75	22.74	21.28	0.0511381	0.0187225	0.00840242	15.96	20.32	0.0697608	15.74	40	2.38219e-07	16.46	23.55	0.00231469
	16.26	21.02	22.78	21.74	0.0537983	0.0229355	0.00755663	15.8	20.27	0.0647401	15.54	36.52	1.97214e-06	15.97	23.1	0.00230977
				Average	0.0517241	0.0172951	0.00787698		Average	0.0582171		Average	0.00394858		Average	0.00237019
				SEM	0.00510829	0.00447075	0.000244368		SEM	0.00780085		SEM	0.00164051		SEM	4.97497e-05
D4	GFP+Denv							DGAT1+Denv			SPT1+Denv			CRLS+Denv
	Cp				NE			Cp		NE	Cp		NE	Cp		NE
	RPS17	DGAT1	SPT1	CRLS	DGAT1	SPT1	CRLS	RPS17	DGAT1	DGAT1	RPS17	SPT1	SPT1	RPS17	CRLS	CRLS
	15.75	20.35	23.28	21.51	0.0593805	0.0117806	0.00633869	15.31	20.71	0.0348279	15.51	23.19	0.0106238	15.61	23.48	0.0013747
	15.89	21.48	24.45	21.9	0.0309645	0.00607866	0.0052433	15.65	23.46	0.00713738	16.05	34.66	9.24408e-06	15.61	23.07	0.00185286
	16.05	20.28	22.49	21.31	0.0760979	0.0240161	0.00897247	15.35	20.85	0.0326222	15.48	22.99	0.0118475	15.83	23.01	0.00224445
	15.91	20.81	22.81	21.73	0.0488242	0.0177747	0.00601451	15.6	21.01	0.0347332	15.73	22.82	0.0156455	15.58	23.72	0.00113125
	15.67	19.92	22.1	21.55	0.0747205	0.023926	0.00583407	14.86	20.57	0.0282173	15.51	23.64	0.00794363	15.19	23.1	0.0013665
				Average	0.0579975	0.0167152	0.00648061		Average	0.0275076		Average	0.00921394		Average	0.00159395
				SEM	0.00843839	0.00349219	0.000647908		SEM	0.00523165		SEM	0.0026137		SEM	0.000200509
