# Supplementary material for: Dengue virus dominates lipid metabolism modulations in Wolbachia-coinfected Aedes aegypti
Source: Commun Biol. 2020 Sep 18;3:518. doi: 10.1038/s42003-020-01254-z (PMC7501868; doi:10.1038/s42003-020-01254-z)
Supplement: Supplementary file 9 — Supplementary Data 7 [file 42003_2020_1254_MOESM9_ESM.xlsx]

## Sheet: Avg titre pt1
Supplementary Data 7. qRT-PCR source data for DENV3 titre in dsRNA experiment.
Wolb status	dsRNA	DPI	Sample	Concentration	Avg titre
pos	GFP	D0	1	54300	53400
pos	GFP	D0	1	52500
pos	GFP	D0	2	56000	55100
pos	GFP	D0	2	54200
pos	GFP	D0	3	51500	46750
pos	GFP	D0	3	42000
pos	GFP	D0	4	52900	52200
pos	GFP	D0	4	51500
pos	GFP	D0	5	46600	45550
pos	GFP	D0	5	44500
pos	GFP	D4	1	1180000	1185000
pos	GFP	D4	1	1190000
pos	GFP	D4	2	248000	246000
pos	GFP	D4	2	244000
pos	GFP	D4	3	139000	156000
pos	GFP	D4	3	173000
pos	GFP	D4	4	950000	949000
pos	GFP	D4	4	948000
pos	GFP	D4	5	1120000	1065000
pos	GFP	D4	5	1010000
pos	VLDLR	D0	1	57800	56900
pos	VLDLR	D0	1	56000
pos	VLDLR	D0	2	67300	68600
pos	VLDLR	D0	2	69900
pos	VLDLR	D0	3	47000	47600
pos	VLDLR	D0	3	48200
pos	VLDLR	D0	4	47000	47850
pos	VLDLR	D0	4	48700
pos	VLDLR	D0	5	52300	52400
pos	VLDLR	D0	5	52500
pos	VLDLR	D4	1	112000	105750
pos	VLDLR	D4	1	99500
pos	VLDLR	D4	2	449000	438000
pos	VLDLR	D4	2	427000
pos	VLDLR	D4	3	1180000	1095000
pos	VLDLR	D4	3	1010000
pos	VLDLR	D4	4	72300	68750
pos	VLDLR	D4	4	65200
pos	VLDLR	D4	5	773000	710500
pos	VLDLR	D4	5	648000
pos	PLD3	D0	1	45300	41900
pos	PLD3	D0	1	38500
pos	PLD3	D0	2	41100	43700
pos	PLD3	D0	2	46300
pos	PLD3	D0	3	89100	82900
pos	PLD3	D0	3	76700
pos	PLD3	D0	4	73400	72400
pos	PLD3	D0	4	71400
pos	PLD3	D0	5	60200	62700
pos	PLD3	D0	5	65200
pos	PLD3	D4	1	56000	53850
pos	PLD3	D4	1	51700
pos	PLD3	D4	2	1990000	1905000
pos	PLD3	D4	2	1820000
pos	PLD3	D4	3	1340000	1245000
pos	PLD3	D4	3	1150000
pos	PLD3	D4	4	335000	323000
pos	PLD3	D4	4	311000
pos	PLD3	D4	5	33900	38100
pos	PLD3	D4	5	42300
pos	PNLIP	D0	1	52200	49900
pos	PNLIP	D0	1	47600
pos	PNLIP	D0	2	47900	44850
pos	PNLIP	D0	2	41800
pos	PNLIP	D0	3	42300	40800
pos	PNLIP	D0	3	39300
pos	PNLIP	D0	4	63000	59700
pos	PNLIP	D0	4	56400
pos	PNLIP	D0	5	83300	80400
pos	PNLIP	D0	5	77500
pos	PNLIP	D4	1	257000	244000
pos	PNLIP	D4	1	231000
pos	PNLIP	D4	2	2900000	3040000
pos	PNLIP	D4	2	3180000
pos	PNLIP	D4	3	486000	468000
pos	PNLIP	D4	3	450000
pos	PNLIP	D4	4	522000	509500
pos	PNLIP	D4	4	497000
pos	PNLIP	D4	5	877000	842500
pos	PNLIP	D4	5	808000
neg	GFP	D0	1	34600	33100
neg	GFP	D0	1	31600
neg	GFP	D0	2	28200	27900
neg	GFP	D0	2	27600
neg	GFP	D0	3	26800	27200
neg	GFP	D0	3	27600
neg	GFP	D0	4	27600	28600
neg	GFP	D0	4	29600
neg	GFP	D0	5	16200	17250
neg	GFP	D0	5	18300
neg	GFP	D4	1	2880000	2895000
neg	GFP	D4	1	2910000
neg	GFP	D4	2	4530000	4245000
neg	GFP	D4	2	3960000
neg	GFP	D4	3	3600000	3720000
neg	GFP	D4	3	3840000
neg	GFP	D4	4	4510000	4510000
neg	GFP	D4	4	4510000
neg	GFP	D4	5	5010000	5000000
neg	GFP	D4	5	4990000
neg	VLDLR	D0	1	56600	49850
neg	VLDLR	D0	1	43100
neg	VLDLR	D0	2	37600	44350
neg	VLDLR	D0	2	51100
neg	VLDLR	D0	3	50300	48200
neg	VLDLR	D0	3	46100
neg	VLDLR	D0	4	46500	48950
neg	VLDLR	D0	4	51400
neg	VLDLR	D0	5	35100	40450
neg	VLDLR	D0	5	45800
neg	VLDLR	D4	1	2110000	2030000
neg	VLDLR	D4	1	1950000
neg	VLDLR	D4	2	1750000	1835000
neg	VLDLR	D4	2	1920000
neg	VLDLR	D4	3	5370000	7345000
neg	VLDLR	D4	3	9320000
neg	VLDLR	D4	4	2970000	2890000
neg	VLDLR	D4	4	2810000
neg	VLDLR	D4	5	5430000	6435000
neg	VLDLR	D4	5	7440000
neg	PLD3	D0	1	67700	67450
neg	PLD3	D0	1	67200
neg	PLD3	D0	2	77900	86000
neg	PLD3	D0	2	94100
neg	PLD3	D0	3	54800	59600
neg	PLD3	D0	3	64400
neg	PLD3	D0	4	53300	66400
neg	PLD3	D0	4	79500
neg	PLD3	D0	5	50200	56900
neg	PLD3	D0	5	63600
neg	PLD3	D4	1	2450000	2370000
neg	PLD3	D4	1	2290000
neg	PLD3	D4	2	3690000	3555000
neg	PLD3	D4	2	3420000
neg	PLD3	D4	3	2530000	2585000
neg	PLD3	D4	3	2640000
neg	PLD3	D4	4	4000000	3925000
neg	PLD3	D4	4	3850000
neg	PLD3	D4	5	5300000	5510000
neg	PLD3	D4	5	5720000
neg	PNLIP	D0	1	23300	25700
neg	PNLIP	D0	1	28100
neg	PNLIP	D0	2	56300	55150
neg	PNLIP	D0	2	54000
neg	PNLIP	D0	3	46800	44750
neg	PNLIP	D0	3	42700
neg	PNLIP	D0	4	69600	73850
neg	PNLIP	D0	4	78100
neg	PNLIP	D0	5	43600	53850
neg	PNLIP	D0	5	64100
neg	PNLIP	D4	1	3630000	3555000
neg	PNLIP	D4	1	3480000
neg	PNLIP	D4	2	4080000	4730000
neg	PNLIP	D4	2	5380000
neg	PNLIP	D4	3	2900000	2905000
neg	PNLIP	D4	3	2910000
neg	PNLIP	D4	4	3260000	3340000
neg	PNLIP	D4	4	3420000
neg	PNLIP	D4	5	3830000	3735000
neg	PNLIP	D4	5	3640000

## Sheet: DENV titre SPSS input pt1
Supplementary Data 7. qRT-PCR source data for DENV3 titre in dsRNA experiment.
dsRNA	Wolb.status	DPI	Sample	Denv.titre	RNAconc.per.ul	Titre.per.ug
PLD3	neg	0	1	67450	276.7	121883
PLD3	neg	0	2	86000	257.4	167055
PLD3	neg	0	3	59600	315.7	94393.4
PLD3	neg	0	4	66400	341	97360.7
PLD3	neg	0	5	56900	281.7	100994
PLD3	pos	0	1	41900	300.3	69763.6
PLD3	pos	0	2	43700	304.7	71709.9
PLD3	pos	0	3	82900	246.4	168222
PLD3	pos	0	4	72400	269.5	134323
PLD3	pos	0	5	62700	295.5	106091
PNLIP	neg	0	1	25700	314.5	40858.5
PNLIP	neg	0	2	55150	304.2	90647.6
PNLIP	neg	0	3	44750	278.3	80398.9
PNLIP	neg	0	4	73850	265	139340
PNLIP	neg	0	5	53850	274.3	98159
PNLIP	pos	0	1	49900	260.8	95667.2
PNLIP	pos	0	2	44850	297.5	75378.2
PNLIP	pos	0	3	40800	313.5	65071.8
PNLIP	pos	0	4	59700	309.6	96414.7
PNLIP	pos	0	5	80400	319.7	125743
VLDLR	neg	0	1	49850	285.4	87333.6
VLDLR	neg	0	2	44350	222.1	99842.4
VLDLR	neg	0	3	48200	334.8	71983.3
VLDLR	neg	0	4	48950	283.8	86240.3
VLDLR	neg	0	5	40450	267.1	75720.7
VLDLR	pos	0	1	56900	325.2	87484.6
VLDLR	pos	0	2	68600	279.3	122807
VLDLR	pos	0	3	47600	267.6	88938.7
VLDLR	pos	0	4	47850	314.7	76024.8
VLDLR	pos	0	5	52400	185.6	141164
GFP	neg	0	1	33100	339.3	48776.9
GFP	neg	0	2	27900	332.4	41967.5
GFP	neg	0	3	27200	311.7	43631.7
GFP	neg	0	4	28600	357.9	39955.3
GFP	neg	0	5	17250	325.9	26465.2
GFP	pos	0	1	53400	262.2	101831
GFP	pos	0	2	55100	232.1	118699
GFP	pos	0	3	46750	255.7	91415.7
GFP	pos	0	4	52200	184.4	141540
GFP	pos	0	5	45550	257.8	88343.7
PLD3	neg	4	1	2370000	236.7	5.00634e+06
PLD3	neg	4	2	3555000	262.5	6.77143e+06
PLD3	neg	4	3	2585000	226.8	5.69885e+06
PLD3	neg	4	4	3925000	224.8	8.72998e+06
PLD3	neg	4	5	5510000	238.8	1.15369e+07
PLD3	pos	4	1	53850	236.6	113800
PLD3	pos	4	2	1905000	317	3.00473e+06
PLD3	pos	4	3	1245000	302.9	2.05513e+06
PLD3	pos	4	4	323000	286.5	563700
PLD3	pos	4	5	38100	262	72709.9
PNLIP	neg	4	1	3555000	272.8	6.51576e+06
PNLIP	neg	4	2	4730000	234.1	1.01025e+07
PNLIP	neg	4	3	2905000	269.2	5.39562e+06
PNLIP	neg	4	4	3340000	280.9	5.94518e+06
PNLIP	neg	4	5	3735000	278	6.71763e+06
PNLIP	pos	4	1	244000	313.8	388783
PNLIP	pos	4	2	3040000	184.4	8.24295e+06
PNLIP	pos	4	3	468000	252.1	928203
PNLIP	pos	4	4	509500	305.8	833061
PNLIP	pos	4	5	842500	184.7	2.28073e+06
VLDLR	neg	4	1	2030000	328.5	3.0898e+06
VLDLR	neg	4	2	1835000	218.5	4.19908e+06
VLDLR	neg	4	3	7345000	289.6	1.26813e+07
VLDLR	neg	4	4	2890000	280	5.16071e+06
VLDLR	neg	4	5	6435000	259.8	1.23845e+07
VLDLR	pos	4	1	105750	155.8	339377
VLDLR	pos	4	2	438000	189	1.15873e+06
VLDLR	pos	4	3	1095000	260.7	2.10012e+06
VLDLR	pos	4	4	68750	201.7	170426
VLDLR	pos	4	5	710500	234.4	1.51557e+06
GFP	neg	4	1	2895000	227.8	6.35426e+06
GFP	neg	4	2	4245000	248.2	8.55157e+06
GFP	neg	4	3	3720000	256.5	7.25146e+06
GFP	neg	4	4	4510000	220.6	1.02221e+07
GFP	neg	4	5	5000000	257.9	9.69368e+06
GFP	pos	4	1	1185000	242	2.44835e+06
GFP	pos	4	2	246000	200.9	612245
GFP	pos	4	3	156000	220.6	353581
GFP	pos	4	4	949000	197.4	2.40375e+06
GFP	pos	4	5	1065000	254.3	2.09398e+06

## Sheet: Avg titre pt2
Supplementary Data 7. qRT-PCR source data for DENV3 titre in dsRNA experiment.
Wolb status	dsRNA	DPI	Sample	Concentration	Average
neg	CRLS	D0	1	79700	80000
neg	CRLS	D0	1	80300
neg	CRLS	D0	2	88300	87750
neg	CRLS	D0	2	87200
neg	CRLS	D0	3	91300	93750
neg	CRLS	D0	3	96200
neg	CRLS	D0	4	106000	104000
neg	CRLS	D0	4	102000
neg	CRLS	D0	5	77700	82350
neg	CRLS	D0	5	87000
neg	CRLS	D4	1	6050000	5900000
neg	CRLS	D4	1	5750000
neg	CRLS	D4	2	5730000	5580000
neg	CRLS	D4	2	5430000
neg	CRLS	D4	3	8570000	8430000
neg	CRLS	D4	3	8290000
neg	CRLS	D4	4	8520000	8235000
neg	CRLS	D4	4	7950000
neg	CRLS	D4	5	10000000	10200000
neg	CRLS	D4	5	10400000
neg	DGAT1	D0	1	53800	51750
neg	DGAT1	D0	1	49700
neg	DGAT1	D0	2	39900	37350
neg	DGAT1	D0	2	34800
neg	DGAT1	D0	3	46100	47350
neg	DGAT1	D0	3	48600
neg	DGAT1	D0	4	49700	45900
neg	DGAT1	D0	4	42100
neg	DGAT1	D0	5	56400	57800
neg	DGAT1	D0	5	59200
neg	DGAT1	D4	1	14700000	14500000
neg	DGAT1	D4	1	14300000
neg	DGAT1	D4	2	9220000	9365000
neg	DGAT1	D4	2	9510000
neg	DGAT1	D4	3	5580000	5450000
neg	DGAT1	D4	3	5320000
neg	DGAT1	D4	4	10800000	10750000
neg	DGAT1	D4	4	10700000
neg	DGAT1	D4	5	9760000	9605000
neg	DGAT1	D4	5	9450000
neg	GFP	D0	1	90800	99400
neg	GFP	D0	1	108000
neg	GFP	D0	2	101000	100500
neg	GFP	D0	2	100000
neg	GFP	D0	3	91200	93300
neg	GFP	D0	3	95400
neg	GFP	D0	4	90800	93450
neg	GFP	D0	4	96100
neg	GFP	D0	5	88200	84500
neg	GFP	D0	5	80800
neg	GFP	D4	1	4950000	4920000
neg	GFP	D4	1	4890000
neg	GFP	D4	2	12900000	12600000
neg	GFP	D4	2	12300000
neg	GFP	D4	3	26300000	28000000
neg	GFP	D4	3	29700000
neg	GFP	D4	4	10800000	10650000
neg	GFP	D4	4	10500000
neg	GFP	D4	5	18100000	17800000
neg	GFP	D4	5	17500000
neg	SPT1	D0	1	65300	66950
neg	SPT1	D0	1	68600
neg	SPT1	D0	2	52600	52900
neg	SPT1	D0	2	53200
neg	SPT1	D0	3	55500	53100
neg	SPT1	D0	3	50700
neg	SPT1	D0	4	49000	49300
neg	SPT1	D0	4	49600
neg	SPT1	D0	5	60900	63850
neg	SPT1	D0	5	66800
neg	SPT1	D4	1	6550000	7000000
neg	SPT1	D4	1	7450000
neg	SPT1	D4	2	13000000	12750000
neg	SPT1	D4	2	12500000
neg	SPT1	D4	3	6610000	6755000
neg	SPT1	D4	3	6900000
neg	SPT1	D4	4	10900000	10950000
neg	SPT1	D4	4	11000000
neg	SPT1	D4	5	19900000	19700000
neg	SPT1	D4	5	19500000
pos	CRLS	D0	1	43400	48550
pos	CRLS	D0	1	53700
pos	CRLS	D0	2	67300	64100
pos	CRLS	D0	2	60900
pos	CRLS	D0	3	48800	51000
pos	CRLS	D0	3	53200
pos	CRLS	D0	4	63900	61000
pos	CRLS	D0	4	58100
pos	CRLS	D0	5	62700	62300
pos	CRLS	D0	5	61900
pos	CRLS	D4	1	1150000	1125000
pos	CRLS	D4	1	1100000
pos	CRLS	D4	2	862000	845500
pos	CRLS	D4	2	829000
pos	CRLS	D4	3	3810000	3830000
pos	CRLS	D4	3	3850000
pos	CRLS	D4	4	1430000	1410000
pos	CRLS	D4	4	1390000
pos	CRLS	D4	5	1530000	1580000
pos	CRLS	D4	5	1630000
pos	DGAT1	D0	1	116000	114500
pos	DGAT1	D0	1	113000
pos	DGAT1	D0	2	136000	140000
pos	DGAT1	D0	2	144000
pos	DGAT1	D0	3	94400	90350
pos	DGAT1	D0	3	86300
pos	DGAT1	D0	4	84700	94850
pos	DGAT1	D0	4	105000
pos	DGAT1	D0	5	139000	154500
pos	DGAT1	D0	5	170000
pos	DGAT1	D4	1	3470000	3340000
pos	DGAT1	D4	1	3210000
pos	DGAT1	D4	2	4410000	4095000
pos	DGAT1	D4	2	3780000
pos	DGAT1	D4	3	4540000	4435000
pos	DGAT1	D4	3	4330000
pos	DGAT1	D4	4	6540000	6425000
pos	DGAT1	D4	4	6310000
pos	DGAT1	D4	5	2570000	2500000
pos	DGAT1	D4	5	2430000
pos	GFP	D0	1	63200	59950
pos	GFP	D0	1	56700
pos	GFP	D0	2	64100	64600
pos	GFP	D0	2	65100
pos	GFP	D0	3	50800	51600
pos	GFP	D0	3	52400
pos	GFP	D0	4	53300	51150
pos	GFP	D0	4	49000
pos	GFP	D0	5	57900	55150
pos	GFP	D0	5	52400
pos	GFP	D4	1	16200000	16600000
pos	GFP	D4	1	17000000
pos	GFP	D4	2	4880000	4905000
pos	GFP	D4	2	4930000
pos	GFP	D4	3	6140000	5955000
pos	GFP	D4	3	5770000
pos	GFP	D4	4	9350000	9405000
pos	GFP	D4	4	9460000
pos	GFP	D4	5	9400000	9470000
pos	GFP	D4	5	9540000
pos	SPT1	D0	1	82800	87150
pos	SPT1	D0	1	91500
pos	SPT1	D0	2	94500	100750
pos	SPT1	D0	2	107000
pos	SPT1	D0	3	52100	53450
pos	SPT1	D0	3	54800
pos	SPT1	D0	4	44600	44900
pos	SPT1	D0	4	45200
pos	SPT1	D0	5	72600	72950
pos	SPT1	D0	5	73300
pos	SPT1	D4	1	4490000	4515000
pos	SPT1	D4	1	4540000
pos	SPT1	D4	2	3890000	3855000
pos	SPT1	D4	2	3820000
pos	SPT1	D4	3	1280000	1315000
pos	SPT1	D4	3	1350000
pos	SPT1	D4	4	125000	123500
pos	SPT1	D4	4	122000
pos	SPT1	D4	5	3130000	3110000
pos	SPT1	D4	5	3090000

## Sheet: DENV titre SPSS input pt2
Supplementary Data 7. qRT-PCR source data for DENV3 titre in dsRNA experiment.
dsRNA	Wolb status	DPI	Sample	Denv.titre	RNAconc.per.ul	Titre.per.ug
CRLS	neg	D0	1	80000	301.8	132538
CRLS	neg	D0	2	87750	267.2	164203
CRLS	neg	D0	3	93750	299.7	156406
CRLS	neg	D0	4	104000	250.7	207419
CRLS	neg	D0	5	82350	188.6	218319
DGAT1	neg	D0	1	51750	310.2	83413.9
DGAT1	neg	D0	2	37350	267.7	69760.9
DGAT1	neg	D0	3	47350	339	69837.8
DGAT1	neg	D0	4	45900	241.2	95149.3
DGAT1	neg	D0	5	57800	210.2	137488
GFP	neg	D0	1	99400	265.8	186983
GFP	neg	D0	2	100500	293.6	171151
GFP	neg	D0	3	93300	333.6	139838
GFP	neg	D0	4	93450	222.8	209717
GFP	neg	D0	5	84500	308.2	137086
SPT1	neg	D0	1	66950	184.3	181633
SPT1	neg	D0	2	52900	272.4	97099.9
SPT1	neg	D0	3	53100	215.8	123031
SPT1	neg	D0	4	49300	183	134699
SPT1	neg	D0	5	63850	261.8	121944
CRLS	pos	D0	1	48550	226.8	107033
CRLS	pos	D0	2	64100	228.5	140263
CRLS	pos	D0	3	51000	221.5	115124
CRLS	pos	D0	4	61000	173.5	175793
CRLS	pos	D0	5	62300	213.2	146107
DGAT1	pos	D0	1	114500	206.1	277778
DGAT1	pos	D0	2	140000	263.5	265655
DGAT1	pos	D0	3	90350	207.2	218026
DGAT1	pos	D0	4	94850	187.9	252395
DGAT1	pos	D0	5	154500	251.6	307035
GFP	pos	D0	1	59950	237.8	126051
GFP	pos	D0	2	64600	230.5	140130
GFP	pos	D0	3	51600	191.6	134656
GFP	pos	D0	4	51150	220.9	115776
GFP	pos	D0	5	55150	197.2	139833
SPT1	pos	D0	1	87150	285.8	152467
SPT1	pos	D0	2	100750	211.1	238631
SPT1	pos	D0	3	53450	254.6	104969
SPT1	pos	D0	4	44900	246.1	91223.1
SPT1	pos	D0	5	72950	246.3	148092
CRLS	neg	D4	1	5900000	277.3	1.06383e+07
CRLS	neg	D4	2	5580000	274.8	1.01528e+07
CRLS	neg	D4	3	8430000	298.7	1.41111e+07
CRLS	neg	D4	4	8235000	186	2.21371e+07
CRLS	neg	D4	5	10200000	344.1	1.48213e+07
DGAT1	neg	D4	1	14500000	257.9	2.81117e+07
DGAT1	neg	D4	2	9365000	230	2.03587e+07
DGAT1	neg	D4	3	5450000	279.1	9.76353e+06
DGAT1	neg	D4	4	10750000	258.3	2.08091e+07
DGAT1	neg	D4	5	9605000	289.4	1.65947e+07
GFP	neg	D4	1	4920000	127.8	1.92488e+07
GFP	neg	D4	2	12600000	172.3	3.65641e+07
GFP	neg	D4	3	28000000	278	5.03597e+07
GFP	neg	D4	4	10650000	232	2.29526e+07
GFP	neg	D4	5	17800000	262.7	3.38789e+07
SPT1	neg	D4	1	7000000	278.1	1.25854e+07
SPT1	neg	D4	2	12750000	184	3.46467e+07
SPT1	neg	D4	3	6755000	279.9	1.20668e+07
SPT1	neg	D4	4	10950000	256.3	2.13617e+07
SPT1	neg	D4	5	19700000	266.5	3.69606e+07
CRLS	pos	D4	1	1125000	212.2	2.6508e+06
CRLS	pos	D4	2	845500	243.7	1.73471e+06
CRLS	pos	D4	3	3830000	202.4	9.46146e+06
CRLS	pos	D4	4	1410000	205	3.43902e+06
CRLS	pos	D4	5	1580000	266.8	2.96102e+06
DGAT1	pos	D4	1	3340000	243.7	6.85269e+06
DGAT1	pos	D4	2	4095000	216.6	9.45291e+06
DGAT1	pos	D4	3	4435000	242	9.16322e+06
DGAT1	pos	D4	4	6425000	210	1.52976e+07
DGAT1	pos	D4	5	2500000	300.3	4.1625e+06
GFP	pos	D4	1	16600000	232.5	3.56989e+07
GFP	pos	D4	2	4905000	178.6	1.37318e+07
GFP	pos	D4	3	5955000	205.4	1.44961e+07
GFP	pos	D4	4	9405000	228.1	2.0616e+07
GFP	pos	D4	5	9470000	237.7	1.99201e+07
SPT1	pos	D4	1	4515000	272.9	8.27226e+06
SPT1	pos	D4	2	3855000	228.9	8.42071e+06
SPT1	pos	D4	3	1315000	246.4	2.66843e+06
SPT1	pos	D4	4	123500	202.2	305391
SPT1	pos	D4	5	3110000	247.2	6.29045e+06
