# Supplementary material for: Dengue virus dominates lipid metabolism modulations in Wolbachia-coinfected Aedes aegypti
Source: Commun Biol. 2020 Sep 18;3:518. doi: 10.1038/s42003-020-01254-z (PMC7501868; doi:10.1038/s42003-020-01254-z)
Supplement: Supplementary file 10 — Supplementary Data 8 [file 42003_2020_1254_MOESM10_ESM.xlsx]

## Sheet: NE calc Pt1
Supplementary Data 8. qRT-PCR source data for Wolbachia density in dsRNA experiment.
Cp refers to qRT-PCR Calling point value while NE refers to calculated Normalised Expression
Samples 6-10 added ad hoc after finding large variations in Wolbachia NE with only 5 samples.
Samples 1-5 also used to titre DENV3 from RNA.
Denv.status	dsRNA	DPI	Sample	RPS17 Cp	TM513 Cp	NE
neg	GFP	D4	1	20.79	15.99	27.8576
neg	GFP	D4	2	20.3	16.02	19.4271
neg	GFP	D4	3	21.21	16.24	31.3414
neg	GFP	D4	4	21.46	17.01	21.8566
neg	GFP	D4	5	20.37	15.67	25.9921
neg	GFP	D4	6	20.34	15.92	21.4068
neg	GFP	D4	7	20.47	16.33	17.6305
neg	GFP	D4	8	20.79	16.42	20.6776
neg	GFP	D4	9	20.64	16.3	20.2521
neg	GFP	D4	10	20.74	16.28	22.0087
pos	GFP	D4	1	20.99	15.7	39.1245
pos	GFP	D4	2	21.13	15.92	37.014
pos	GFP	D4	3	22.14	16.68	44.0173
pos	GFP	D4	4	21.39	16.22	36.0019
pos	GFP	D4	5	21.52	16.38	35.261
pos	GFP	D4	6	21.47	17.27	18.3792
pos	GFP	D4	7	20.84	16.66	18.1261
pos	GFP	D4	8	21.02	16.63	20.9663
pos	GFP	D4	9	20.61	16.74	14.6213
pos	GFP	D4	10	21.48	17.36	17.3878
neg	VLDLR	D4	1	20.9	15.71	36.5044
neg	VLDLR	D4	2	20.78	15.36	42.8137
neg	VLDLR	D4	3	21.23	15.9	40.2244
neg	VLDLR	D4	4	20.57	16.41	17.8766
neg	VLDLR	D4	5	20.92	15.67	38.0546
neg	VLDLR	D4	6	20.14	16	17.6305
neg	VLDLR	D4	7	20.59	16.99	12.1257
neg	VLDLR	D4	8	20.34	15.88	22.0087
neg	VLDLR	D4	9	20.61	15.96	25.1067
pos	VLDLR	D4	1	25.88	21.33	23.4254
pos	VLDLR	D4	2	21.29	15.92	41.3553
pos	VLDLR	D4	3	21.03	15.96	33.5909
pos	VLDLR	D4	4	26.66	20.74	60.5477
pos	VLDLR	D4	5	21.58	16.01	47.5048
pos	VLDLR	D4	6	31.73	27.1	24.761
pos	VLDLR	D4	7	20.95	16.56	20.9663
pos	VLDLR	D4	8	21.47	16.99	22.3159
pos	VLDLR	D4	9	21.1	16.71	20.9663
pos	VLDLR	D4	10	21.29	16.77	22.9433
neg	PLD3	D4	1	21.59	16.12	44.3235
neg	PLD3	D4	2	21.49	15.73	54.1917
neg	PLD3	D4	3	20.96	15.97	31.779
neg	PLD3	D4	4	21.23	16.33	29.8571
neg	PLD3	D4	5	21.29	17.05	18.8959
neg	PLD3	D4	6	19.98	15.76	18.6357
neg	PLD3	D4	7	20.18	15.96	18.6357
neg	PLD3	D4	8	20.38	16.47	15.0324
neg	PLD3	D4	9	20.41	16	21.259
neg	PLD3	D4	10	20.53	16.01	22.9433
pos	PLD3	D4	1	25.79	20.59	36.7583
pos	PLD3	D4	2	22.74	17.02	52.7098
pos	PLD3	D4	3	22.8	16.69	69.0706
pos	PLD3	D4	4	23.62	18.82	27.8576
pos	PLD3	D4	5	21.3	15.97	40.2244
pos	PLD3	D4	6	20.49	15.8	25.8125
pos	PLD3	D4	7	21.13	16.67	22.0087
pos	PLD3	D4	8	21.56	16.9	25.2813
pos	PLD3	D4	9	22.63	17.83	27.8576
pos	PLD3	D4	10	21.54	16.99	23.4254
neg	PNLIP	D4	1	21.16	15.76	42.2243
neg	PNLIP	D4	2	22.76	17.16	48.5029
neg	PNLIP	D4	3	21.1	15.91	36.5044
neg	PNLIP	D4	4	21.37	15.81	47.1766
neg	PNLIP	D4	5	20.72	15.44	38.8542
neg	PNLIP	D4	6	20.44	16.61	14.2215
neg	PNLIP	D4	7	20.86	16.56	19.6983
neg	PNLIP	D4	8	20.55	16.8	13.4543
neg	PNLIP	D4	9	20.4	16.52	14.723
neg	PNLIP	D4	10	29.89	24.8	34.0598
pos	PNLIP	D4	1	21.77	16.19	47.8352
pos	PNLIP	D4	2	23.14	17.82	39.9466
pos	PNLIP	D4	3	23.17	17.63	46.5271
pos	PNLIP	D4	4	20.52	16.15	20.6776
pos	PNLIP	D4	5	24.52	19.67	28.84
pos	PNLIP	D4	6	21.52	17.27	19.0273
pos	PNLIP	D4	7	21.12	17.04	16.9123
pos	PNLIP	D4	8	22.92	18.5	21.4068
pos	PNLIP	D4	9	21.71	17.31	21.1121
pos	PNLIP	D4	10	21.69	16.96	26.5382

## Sheet: NE calc Pt2
Supplementary Data 8. qRT-PCR source data for Wolbachia density in dsRNA experiment.
Cp refers to qRT-PCR Calling point value while NE refers to calculated Normalised Expression
Samples 1-5 also used to titre DENV3 from RNA.
Denv.status	dsRNA	DPI	Sample	RPS17 Cp	TM513 Cp	NE
neg	CRLS	D4	1	21.28	17.54	13.3614
neg	CRLS	D4	2	21.62	17.51	17.2677
neg	CRLS	D4	3	21.5	17.37	17.5087
neg	CRLS	D4	4	21.1	17.04	16.6795
neg	CRLS	D4	5	21.5	17.19	19.8353
pos	CRLS	D4	1	21.97	16.8	36.0019
pos	CRLS	D4	2	21.47	17.03	21.7057
pos	CRLS	D4	3	22.33	17.05	38.8542
pos	CRLS	D4	4	21.82	17.55	19.2929
pos	CRLS	D4	5	21.64	18.19	10.9283
neg	DGAT1	D4	1	20.67	16.69	15.7797
neg	DGAT1	D4	2	20.81	16.3	22.7848
neg	DGAT1	D4	3	20.62	16.18	21.7057
neg	DGAT1	D4	4	20.25	16.17	16.9123
neg	DGAT1	D4	5	20.86	16.23	24.761
pos	DGAT1	D4	1	21.61	17.01	24.2515
pos	DGAT1	D4	2	22.51	21.27	2.36199
pos	DGAT1	D4	3	22.02	18.26	13.5479
pos	DGAT1	D4	4	21.13	16.95	18.1261
pos	DGAT1	D4	5	21.72	17.1	24.59
neg	GFP	D4	1	22.02	17.61	21.259
neg	GFP	D4	2	21.98	17.56	21.4068
neg	GFP	D4	3	21.88	17.28	24.2515
neg	GFP	D4	4	21.98	17.66	19.9733
neg	GFP	D4	5	22.21	17.92	19.5622
pos	GFP	D4	1	20.97	17.53	10.8528
pos	GFP	D4	2	20.86	19.56	2.46229
pos	GFP	D4	3	20.58	16.88	12.996
pos	GFP	D4	4	20.84	17.88	7.78124
pos	GFP	D4	5	20.77	17.49	9.71356
neg	SPT1	D4	1	20.34	16.12	18.6357
neg	SPT1	D4	2	20.59	16.96	12.3805
neg	SPT1	D4	3	20.57	16.12	21.8566
neg	SPT1	D4	4	20.61	16.52	17.0299
neg	SPT1	D4	5	20.69	17.15	11.6318
pos	SPT1	D4	1	22.11	17.13	31.5594
pos	SPT1	D4	2	22.48	18.43	16.5642
pos	SPT1	D4	3	21	16.25	26.9087
pos	SPT1	D4	4	21.05	16.84	18.507
pos	SPT1	D4	5	20.85	16.19	25.2813
